# Supplementary material for: Interactive phenotyping of large-scale histology imaging data with HistomicsML
Source: Sci Rep. 2017 Nov 6;7:14588. doi: 10.1038/s41598-017-15092-3 (PMC5674015; doi:10.1038/s41598-017-15092-3)
Supplement: Supplementary file 2 — Supplementary Dataset 1 [file 41598_2017_15092_MOESM2_ESM.xlsx]

## Sheet: Summary Patient Table
Patient ID	Subtype	Grade	Survival	Censored	Total cell nuclei	Percent VECN	HI	CI
TCGA-CS-4942	IDHmut-astrocytoma	G3	1335	0	80154	0.3094	-0.37126	0.72874
TCGA-CS-4943	IDHmut-astrocytoma	G3	481	1	149491	1.2349	-0.65602	2.5745
TCGA-CS-5393	IDHmut-astrocytoma	G3	857	1	350050	0.78903	-0.54922	2.5172
TCGA-CS-5394	IDHmut-astrocytoma	G3	3	1	738855	2.0652	-0.73324	6.9376
TCGA-CS-5395	IDHwt-astrocytoma	G2	639	0	213051	1.1063	-0.80574	1.7838
TCGA-CS-5396	Oligodendroglioma	G3	303	1	271841	1.5461	-1.2797	3.7389
TCGA-CS-5397	IDHwt-astrocytoma	G3	194	0	290380	0.69426	-0.65083	2.272
TCGA-CS-6186	IDHwt-astrocytoma	G3	538	0	326875	0.64857	-0.60105	3.0841
TCGA-CS-6188	IDHwt-astrocytoma	G3	725	1	402068	0.96874	-0.64124	3.5463
TCGA-CS-6290	IDHmut-astrocytoma	G3	546	1	95267	1.8737	-0.78793	3.4593
TCGA-CS-6665	IDHmut-astrocytoma	G3	378	1	192186	0.51669	-0.72327	1.7137
TCGA-CS-6666	IDHmut-astrocytoma	G3	258	1	793394	2.7892	-0.65067	6.4932
TCGA-CS-6667	IDHmut-astrocytoma	G2	230	1	229944	1.012	-0.8459	3.6314
TCGA-CS-6668	Oligodendroglioma	G2	244	1	192403	1.223	-0.75559	4.3909
TCGA-CS-6669	IDHwt-astrocytoma	G2	225	1	395233	0.4324	-0.35988	1.083
TCGA-DB-5270	IDHmut-astrocytoma	G3	2977	1	1088203	1.1161	-0.64195	2.5183
TCGA-DB-5273	IDHmut-astrocytoma	G3	1809	1	1352976	0.41494	-0.5716	1.4283
TCGA-DB-5274	Oligodendroglioma	G3	1726	1	2207337	1.4861	-0.50684	4.9657
TCGA-DB-5275	IDHmut-astrocytoma	G3	1458	1	2411795	1.0436	-0.57028	3.7934
TCGA-DB-5276	IDHmut-astrocytoma	G3	1595	1	1133600	1.251	-0.48793	3.4334
TCGA-DB-5277	IDHmut-astrocytoma	G3	1419	1	1077679	1.1753	-0.74458	2.6726
TCGA-DB-5278	Oligodendroglioma	G2	1526	1	805497	0.45761	-0.54035	1.3222
TCGA-DB-5279	Oligodendroglioma	G2	1354	1	821022	0.28635	-0.70923	1.128
TCGA-DB-5280	IDHmut-astrocytoma	G2	404	1	1056459	0.6004	-0.38535	1.7215
TCGA-DB-5281	IDHmut-astrocytoma	G3	1614	1	1090277	1.3431	-0.45496	2.3266
TCGA-DB-A4X9	IDHmut-astrocytoma	G2	915	1	1083997	0.44179	-0.48874	1.7744
TCGA-DB-A4XA	Oligodendroglioma	G2	313	1	797752	0.64556	-0.56362	2.1314
TCGA-DB-A4XB	IDHmut-astrocytoma	G3	387	1	1060153	0.94524	-0.61606	2.7972
TCGA-DB-A4XC	IDHmut-astrocytoma	G2	840	1	697358	0.26156	-0.45974	1.5895
TCGA-DB-A4XD	IDHmut-astrocytoma	G3	822	1	457978	0.32294	-0.59972	1.091
TCGA-DB-A4XE	IDHmut-astrocytoma	G3	573	1	767239	0.45866	-1.2113	1.5411
TCGA-DB-A4XF	IDHmut-astrocytoma	G3	559	1	1637961	0.7466	-0.7455	2.3392
TCGA-DB-A4XG	Oligodendroglioma	G3	2219	1	2264673	1.2659	-0.67175	6.1842
TCGA-DB-A4XH	Oligodendroglioma	G2	383	1	872023	0.64379	-0.59337	1.6515
TCGA-DB-A64L	Oligodendroglioma	G2	335	1	855747	0.69355	-0.55621	2.2369
TCGA-DB-A64O	IDHwt-astrocytoma	G2	573	1	494611	0.57459	-0.76717	1.1146
TCGA-DB-A64P	Oligodendroglioma	G3	511	1	652184	0.29072	-0.54883	1.1508
TCGA-DB-A64Q	Oligodendroglioma	G2	182	1	755311	0.33734	-0.69032	0.97452
TCGA-DB-A64R	Oligodendroglioma	G2	489	1	318097	0.12512	-0.19666	0.79597
TCGA-DB-A64S	IDHmut-astrocytoma	G2	469	1	771373	0.43377	-0.86317	1.1494
TCGA-DB-A64U	Oligodendroglioma	G2	846	1	844302	0.22918	-0.66325	1.2494
TCGA-DB-A64V	Oligodendroglioma	G2	448	1	860580	0.46352	-0.43372	1.8772
TCGA-DB-A64W	Oligodendroglioma	G3	415	1	354570	0.15681	-0.63615	0.62342
TCGA-DB-A64X	IDHmut-astrocytoma	G3	332	1	1239486	0.50828	-0.58707	1.8929
TCGA-DB-A75K	Oligodendroglioma	G3	225	1	1733834	0.29461	-0.7288	1.5951
TCGA-DB-A75L	IDHmut-astrocytoma	G3	196	1	703543	0.4763	-0.50914	1.5865
TCGA-DB-A75M	IDHmut-astrocytoma	G2	313	1	182600	0.3149	-0.55579	0.72125
TCGA-DB-A75O	IDHmut-astrocytoma	G3	935	1	565022	0.37574	-0.75503	1.8393
TCGA-DB-A75P	IDHwt-astrocytoma	G2	116	1	825725	1.2165	-0.51202	3.3889
TCGA-DH-5140	IDHwt-astrocytoma	G3	607	0	1026427	1.0326	-0.47253	5.2698
TCGA-DH-5141	Oligodendroglioma	G3	968	1	888671	1.4105	-0.92492	4.1246
TCGA-DH-5142	IDHmut-astrocytoma	G3	922	1	1132350	2.4303	-0.21416	5.971
TCGA-DH-5143	IDHmut-astrocytoma	G3	438	1	452668	0.28387	-0.78217	1.035
TCGA-DH-5144	Oligodendroglioma	G3	244	1	988371	0.17362	-0.73097	1.1758
TCGA-DH-A669	Oligodendroglioma	G3	919	0	2201561	2.0669	-0.48959	6.2107
TCGA-DH-A66B	IDHmut-astrocytoma	G3	901	1	607105	1.3652	-0.64311	2.4929
TCGA-DH-A66D	IDHmut-astrocytoma	G3	479	1	721592	0.80281	-0.57483	1.8457
TCGA-DH-A66F	Oligodendroglioma	G2	237	1	693914	0.96251	-0.72705	3.4178
TCGA-DH-A66G	IDHmut-astrocytoma	G3	117	1	885791	0.46264	-0.70017	1.5207
TCGA-DH-A7UR	Oligodendroglioma	G3	1650	1	705462	1.0207	-0.69937	3.3354
TCGA-DH-A7US	Oligodendroglioma	G2	311	1	576352	0.38882	-0.61165	1.3072
TCGA-DH-A7UT	IDHmut-astrocytoma	G3	200	1	359426	0.81324	-0.68429	1.8384
TCGA-DH-A7UU	IDHmut-astrocytoma	G3	105	1	531910	1.2098	-0.5073	3.6414
TCGA-DH-A7UV	IDHmut-astrocytoma	G3	189	1	1008776	0.89554	-0.56071	3.7867
TCGA-DU-5847	IDHwt-astrocytoma	G3	548	1	129506	1.1559	-0.65835	4.6136
TCGA-DU-5849	Oligodendroglioma	G2	443	1	312131	0.51421	-0.91493	2.0673
TCGA-DU-5851	IDHmut-astrocytoma	G3	531	1	98217	0.51824	-0.5013	2.1024
TCGA-DU-5852	IDHwt-astrocytoma	G3	205	0	212915	0.65801	-0.65499	3.2229
TCGA-DU-5853	IDHmut-astrocytoma	G2	407	1	46061	0.59052	-0.41235	1.2546
TCGA-DU-5854	IDHwt-astrocytoma	G3	257	1	145156	1.1326	-0.46315	3.9854
TCGA-DU-5855	IDHmut-astrocytoma	G3	207	1	67679	2.1912	-0.69251	5.2488
TCGA-DU-5870	Oligodendroglioma	G2	5546	1	69319	0.19187	-0.22607	0.62121
TCGA-DU-5871	IDHmut-astrocytoma	G2	576	1	180372	0.81775	-0.67211	2.0014
TCGA-DU-5872	IDHmut-astrocytoma	G2	532	1	83815	0.81489	-0.5399	2.217
TCGA-DU-5874	Oligodendroglioma	G2	461	1	263577	0.57972	-0.28706	2.8291
TCGA-DU-6392	IDHwt-astrocytoma	G3	6423	1	99283	0.68995	-0.64574	1.5153
TCGA-DU-6393	Oligodendroglioma	G3	1585	0	416350	1.2235	-0.57131	5.5669
TCGA-DU-6394	Oligodendroglioma	G3	682	0	406261	0.59395	-0.7969	3.1881
TCGA-DU-6395	IDHmut-astrocytoma	G2	1491	0	203378	0.19619	-0.74786	1.0746
TCGA-DU-6396	IDHmut-astrocytoma	G3	2286	0	189255	0.70645	-0.46429	2.3545
TCGA-DU-6397	Oligodendroglioma	G3	1401	0	166620	1.2051	-0.49723	4.4793
TCGA-DU-6399	IDHmut-astrocytoma	G2	2000	0	44257	0.19658	-0.33262	0.5814
TCGA-DU-6400	Oligodendroglioma	G2	37	0	169204	1.6329	-0.32092	5.2417
TCGA-DU-6401	IDHmut-astrocytoma	G2	2660	0	252756	1.6743	-0.53193	4.077
TCGA-DU-6402	IDHwt-astrocytoma	G3	214	0	390600	0.99309	-0.52131	3.0896
TCGA-DU-6403	IDHwt-astrocytoma	G3	354	0	252708	0.77322	-0.75689	2.5517
TCGA-DU-6404	IDHwt-astrocytoma	G3	4068	0	328750	2.1372	-0.81021	7.2039
TCGA-DU-6405	IDHwt-astrocytoma	G3	605	0	589738	1.1124	-0.33077	4.9898
TCGA-DU-6406	IDHwt-astrocytoma	G3	512	0	548106	2.9164	-0.30463	13.283
TCGA-DU-6407	IDHmut-astrocytoma	G2	2875	0	146677	0.18612	-0.6554	1.3162
TCGA-DU-6408	IDHmut-astrocytoma	G3	3470	0	254557	0.62658	-0.40183	2.32
TCGA-DU-6410	Oligodendroglioma	G3	242	1	85736	1.2002	-0.98426	4.5
TCGA-DU-6542	IDHmut-astrocytoma	G3	73	1	179862	1.7313	-0.4932	3.5786
TCGA-DU-7006	IDHwt-astrocytoma	G3	349	0	115487	1.8106	-0.1762	6.624
TCGA-DU-7007	IDHmut-astrocytoma	G2	1915	0	208714	0.021081	-0.24184	0.40909
TCGA-DU-7008	IDHmut-astrocytoma	G2	4752	1	43461	1.4933	-0.37983	3.9722
TCGA-DU-7009	Oligodendroglioma	G2	4206	1	83091	0.77505	-0.7767	2.8336
TCGA-DU-7010	IDHmut-astrocytoma	G3	456	0	38868	2.5368	-0.57305	6.8731
TCGA-DU-7011	IDHmut-astrocytoma	G2	3200	0	40510	0.35794	-0.64899	1.4028
TCGA-DU-7012	IDHwt-astrocytoma	G3	199	0	80300	1.8182	-0.39094	3.6956
TCGA-DU-7013	IDHwt-astrocytoma	G3	269	0	148535	1.1586	-0.57136	5.0314
TCGA-DU-7015	IDHmut-astrocytoma	G2	2761	1	85204	0.47298	-0.84727	3.3896
TCGA-DU-7018	Oligodendroglioma	G3	933	0	70615	1.0479	-0.45022	4.2432
TCGA-DU-7290	IDHwt-astrocytoma	G3	315	0	76070	1.7366	-0.77813	4.2861
TCGA-DU-7292	IDHwt-astrocytoma	G3	242	0	100902	1.2031	-0.49727	4.0214
TCGA-DU-7294	Oligodendroglioma	G2	2869	1	106277	0.20418	-0.75564	1.1019
TCGA-DU-7298	IDHmut-astrocytoma	G3	576	0	98025	1.1446	-0.59483	3.7984
TCGA-DU-7299	IDHmut-astrocytoma	G3	1339	0	145758	0.1626	-0.55135	0.5
TCGA-DU-7300	Oligodendroglioma	G3	1886	0	294420	1.1864	-1.0476	3.0869
TCGA-DU-7301	IDHmut-astrocytoma	G2	788	0	90567	0.23187	-1.259	0.67619
TCGA-DU-7302	Oligodendroglioma	G3	1834	1	81686	0.73452	-0.89657	4.8286
TCGA-DU-7304	IDHmut-astrocytoma	G3	709	0	137401	0.74162	-0.60322	1.6908
TCGA-DU-7306	IDHmut-astrocytoma	G2	1277	1	185507	0.99835	-0.89947	2.8175
TCGA-DU-7309	IDHmut-astrocytoma	G3	84	1	120890	1.3095	-0.69111	3.3144
TCGA-DU-8158	IDHwt-astrocytoma	G3	155	0	85875	1.0399	-0.54886	3.9082
TCGA-DU-8161	IDHwt-astrocytoma	G3	722	0	51716	0.95328	-0.61	2.604
TCGA-DU-8162	IDHwt-astrocytoma	G3	121	1	16735	0.36451	-0.59589	0.43333
TCGA-DU-8163	IDHmut-astrocytoma	G3	197	1	19589	0.21441	-0.050748	0.43902
TCGA-DU-8164	Oligodendroglioma	G2	202	1	16005	0.14371	0.39049	0.18182
TCGA-DU-8165	IDHwt-astrocytoma	G3	185	1	31360	1.5306	-0.64378	4.1628
TCGA-DU-8166	IDHmut-astrocytoma	G2	68	1	9699	0.041241	-0.7197	0
TCGA-DU-8167	IDHmut-astrocytoma	G2	98	1	20851	0.10551	-0.74895	0.66667
TCGA-DU-8168	Oligodendroglioma	G3	108	1	125209	0.46243	-0.28996	2.525
TCGA-DU-A5TP	IDHmut-astrocytoma	G3	433	1	31101	0.13504	-0.6135	0.34146
TCGA-DU-A5TR	IDHmut-astrocytoma	G2	383	1	46838	0.23699	-1.4617	0.8
TCGA-DU-A5TS	IDHmut-astrocytoma	G2	460	1	31815	0.21374	-0.20171	0.79412
TCGA-DU-A5TT	IDHwt-astrocytoma	G3	151	1	58166	0.67909	-0.33276	2.4315
TCGA-DU-A5TU	IDHmut-astrocytoma	G2	111	1	61291	0.217	-0.51463	0.54545
TCGA-DU-A5TW	IDHmut-astrocytoma	G3	172	1	119575	0.30358	-0.46569	1.2099
TCGA-DU-A5TY	IDHwt-astrocytoma	G3	371	1	61128	0.72798	-0.56318	2.2072
TCGA-DU-A6S2	Oligodendroglioma	G2	263	1	79656	0.28498	-1.233	1.1858
TCGA-DU-A6S6	Oligodendroglioma	G2	2372	1	30100	0.63787	-0.14937	2.3438
TCGA-DU-A6S7	IDHmut-astrocytoma	G3	220	1	54425	0.28847	-0.42187	0.89744
TCGA-DU-A6S8	Oligodendroglioma	G3	182	1	104489	0.43545	-0.17239	2.1806
TCGA-DU-A76L	IDHwt-astrocytoma	G3	814	0	87959	0.32515	-0.88554	1.8316
TCGA-DU-A76O	IDHmut-astrocytoma	G2	217	1	26178	0.6876	-0.72175	2.0111
TCGA-DU-A76R	Oligodendroglioma	G3	648	0	37315	0.30551	0.051844	0.70796
TCGA-DU-A7T8	IDHmut-astrocytoma	G3	3787	1	49067	0.10598	0.083005	0.58824
TCGA-DU-A7TA	IDHmut-astrocytoma	G2	2369	1	30323	0.1517	-0.19807	0.57778
TCGA-DU-A7TB	IDHwt-astrocytoma	G2	1287	1	66841	0.28725	-0.43218	1.3089
TCGA-DU-A7TC	IDHmut-astrocytoma	G2	715	1	12816	0.14045	-1.0989	0.23529
TCGA-DU-A7TD	IDHwt-astrocytoma	G3	228	0	68766	0.42754	-0.27918	2.3946
TCGA-DU-A7TG	IDHmut-astrocytoma	G2	1351	0	57561	0.31445	-1.0371	2.1
TCGA-DU-A7TJ	IDHwt-astrocytoma	G3	17	1	172866	0.97937	-0.16928	6.5816
TCGA-E1-A7YE	IDHmut-astrocytoma	G3	886	0	763177	5.5914	-0.70899	9.6386
TCGA-E1-A7YH	IDHmut-astrocytoma	G3	2835	0	406173	1.5461	-0.61282	2.472
TCGA-E1-A7YJ	IDHwt-astrocytoma	G3	592	0	1070065	1.6489	-0.30093	4.3278
TCGA-E1-A7YK	IDHmut-astrocytoma	G3	378	0	583354	2.6284	-0.72486	3.0446
TCGA-E1-A7YL	IDHwt-astrocytoma	G3	492	0	730410	1.8442	-0.80811	2.6176
TCGA-E1-A7YM	IDHwt-astrocytoma	G3	648	0	375901	1.8382	-0.4198	2.6315
TCGA-E1-A7YN	IDHwt-astrocytoma	G3	727	0	399460	1.879	-0.80002	3.2687
TCGA-E1-A7YO	Oligodendroglioma	G3	2282	0	675943	1.1637	-0.55969	2.894
TCGA-E1-A7YS	Oligodendroglioma	G3	466	0	779799	1.4796	-0.42424	3.7615
TCGA-E1-A7YU	IDHmut-astrocytoma	G3	23	0	978738	3.0518	-0.64131	13.715
TCGA-E1-A7YV	IDHmut-astrocytoma	G3	987	0	1516351	1.1505	-0.52433	2.8533
TCGA-E1-A7YW	IDHmut-astrocytoma	G2	1120	0	444716	0.88686	-1.0784	2.8495
TCGA-E1-A7YY	IDHmut-astrocytoma	G2	4445	0	582421	0.23419	-0.75591	1.9444
TCGA-E1-A7Z2	IDHwt-astrocytoma	G2	398	0	268197	1.0876	-0.65253	3.3363
TCGA-E1-A7Z4	IDHmut-astrocytoma	G2	4412	0	1389457	1.2883	-0.66957	3.2798
TCGA-E1-A7Z6	IDHmut-astrocytoma	G2	984	0	550288	1.1267	-0.68826	2.4299
TCGA-EZ-7264	Oligodendroglioma	G2	160	1	644239	0.40513	-0.72036	2.6554
TCGA-F6-A8O3	Oligodendroglioma	G2	7	1	552370	0.31446	-0.57069	2.1786
TCGA-F6-A8O4	IDHmut-astrocytoma	G2	6	1	481296	0.47081	-0.84123	1.0115
TCGA-FG-5962	Oligodendroglioma	G3	787	1	657085	1.0375	-1.4615	2.3355
TCGA-FG-5963	IDHwt-astrocytoma	G3	547	1	540308	0.57578	-0.67909	1.5055
TCGA-FG-5964	Oligodendroglioma	G2	378	1	277607	0.25252	-0.59013	0.77603
TCGA-FG-5965	IDHmut-astrocytoma	G2	979	1	485590	0.37048	-0.63165	0.88716
TCGA-FG-6688	IDHwt-astrocytoma	G3	221	1	365723	0.21601	-1.0001	0.63899
TCGA-FG-6689	IDHmut-astrocytoma	G2	190	1	773908	0.53753	-0.49801	1.867
TCGA-FG-6690	IDHmut-astrocytoma	G2	143	1	309058	0.68401	-0.89336	1.5269
TCGA-FG-6691	IDHmut-astrocytoma	G2	103	1	477593	0.11914	-0.60305	0.42606
TCGA-FG-6692	IDHwt-astrocytoma	G3	126	1	171258	0.64172	-1.2099	2.0471
TCGA-FG-7634	Oligodendroglioma	G2	467	1	148333	0.45978	-0.72802	1.6505
TCGA-FG-7636	IDHmut-astrocytoma	G3	124	1	611402	0.48086	-0.47665	2.3638
TCGA-FG-7637	IDHmut-astrocytoma	G2	802	1	1139646	0.52718	-0.66745	1.9967
TCGA-FG-7638	Oligodendroglioma	G3	233	1	494357	0.56214	-0.45212	2.1213
TCGA-FG-7641	Oligodendroglioma	G2	283	1	268280	0.92776	-0.68631	1.6045
TCGA-FG-7643	IDHwt-astrocytoma	G2	27	1	334264	0.75749	-0.49068	1.7645
TCGA-FG-8181	IDHwt-astrocytoma	G3	106	1	175928	0.87138	-0.58542	2.7963
TCGA-FG-8182	IDHmut-astrocytoma	G2	101	1	60030	0.14326	-0.34904	0.25
TCGA-FG-8185	IDHmut-astrocytoma	G3	70	1	1044919	2.2128	-0.52015	6.0012
TCGA-FG-8186	Oligodendroglioma	G3	121	1	960292	0.4532	-0.61596	1.8135
TCGA-FG-8187	Oligodendroglioma	G2	215	1	415466	0.61882	-0.73234	1.6967
TCGA-FG-8188	IDHmut-astrocytoma	G2	97	1	552915	0.59937	-0.5794	1.1588
TCGA-FG-8189	IDHmut-astrocytoma	G2	361	1	827993	0.95303	-0.31233	1.8871
TCGA-FG-8191	IDHmut-astrocytoma	G3	199	1	126129	0.3655	-0.56426	1.6537
TCGA-FG-A4MT	IDHmut-astrocytoma	G2	744	1	5508677	0.93364	-0.6373	2.4508
TCGA-FG-A4MU	IDHwt-astrocytoma	G3	18	1	2304143	2.035	-0.65143	8.4644
TCGA-FG-A4MW	IDHwt-astrocytoma	G3	160	1	451460	1.3578	-0.47822	2.3451
TCGA-FG-A4MX	IDHmut-astrocytoma	G2	113	1	1022720	0.89448	-0.5889	3.0494
TCGA-FG-A4MY	IDHmut-astrocytoma	G2	294	1	128734	1.2009	-0.31585	3.3911
TCGA-FG-A60J	IDHmut-astrocytoma	G2	214	1	613054	0.6267	-0.74787	1.9061
TCGA-FG-A60K	Oligodendroglioma	G2	202	1	1138012	0.52908	-0.61662	1.6256
TCGA-FG-A60L	IDHmut-astrocytoma	G2	214	1	157316	0.21485	-0.33282	0.77151
TCGA-FG-A6IZ	Oligodendroglioma	G2	128	1	406502	0.48216	-0.74808	2.5502
TCGA-FG-A6J1	Oligodendroglioma	G2	124	1	705193	0.63486	-0.89519	1.6273
TCGA-FG-A6J3	IDHmut-astrocytoma	G3	322	1	6029898	1.3129	-0.51526	4.0681
TCGA-FG-A70Y	IDHmut-astrocytoma	G2	868	1	81504	0.20858	-0.35131	1.0769
TCGA-FG-A711	IDHmut-astrocytoma	G2	1329	1	566577	0.25133	-0.57191	1.2174
TCGA-FG-A713	Oligodendroglioma	G2	159	1	831690	0.75689	-0.77646	1.3308
TCGA-FG-A87N	IDHmut-astrocytoma	G3	226	1	2211429	0.83503	-0.82708	4.4522
TCGA-FG-A87Q	IDHwt-astrocytoma	G3	174	1	2236088	1.4038	-0.59153	3.4648
TCGA-FN-7833	IDHmut-astrocytoma	G3	4	1	393808	0.61451	-0.34905	1.8921
TCGA-HT-7467	Oligodendroglioma	G2	3	1	1037616	1.1499	-0.43164	2.7418
TCGA-HT-7468	Oligodendroglioma	G3	146	1	2779728	0.86339	-0.54535	3.1903
TCGA-HT-7469	IDHwt-astrocytoma	G3	238	1	567548	0.96873	-0.49955	8.7903
TCGA-HT-7470	IDHmut-astrocytoma	G3	268	1	2590157	1.3421	-0.59315	2.3543
TCGA-HT-7471	Oligodendroglioma	G3	4	1	1150270	0.44363	-0.61075	1.4325
TCGA-HT-7472	IDHmut-astrocytoma	G2	1	1	983975	0.65825	-0.7586	1.2782
TCGA-HT-7473	IDHmut-astrocytoma	G2	503	1	1893830	0.52866	-0.90296	1.2095
TCGA-HT-7474	IDHmut-astrocytoma	G2	114	1	295112	1.0169	-0.6108	2.8896
TCGA-HT-7475	IDHmut-astrocytoma	G3	446	1	2199209	0.64205	-0.5396	2.0101
TCGA-HT-7476	IDHmut-astrocytoma	G2	199	1	52603	2.1919	-0.53061	5.0972
TCGA-HT-7477	IDHmut-astrocytoma	G3	738	1	247188	1.7226	-0.64394	4.8663
TCGA-HT-7478	IDHmut-astrocytoma	G2	194	1	34672	0.8566	-0.99465	1.6351
TCGA-HT-7479	IDHmut-astrocytoma	G3	13	1	644467	0.7493	-0.59701	1.4355
TCGA-HT-7480	Oligodendroglioma	G2	2231	1	1652513	0.57397	-0.6787	1.7275
TCGA-HT-7481	Oligodendroglioma	G2	1800	1	458200	0.5443	-0.83612	2.027
TCGA-HT-7482	IDHmut-astrocytoma	G2	1644	1	958111	0.44264	-0.96634	0.9444
TCGA-HT-7483	IDHmut-astrocytoma	G2	4690	1	811704	1.3079	-0.76354	3.4368
TCGA-HT-7485	IDHmut-astrocytoma	G2	122	1	363706	0.40142	-0.69955	1.3433
TCGA-HT-7601	IDHmut-astrocytoma	G3	94	1	1999099	0.84853	-0.71052	1.6171
TCGA-HT-7602	IDHmut-astrocytoma	G2	908	1	650947	0.39788	-0.90159	0.87323
TCGA-HT-7603	IDHmut-astrocytoma	G2	705	1	1358220	0.43483	-0.71492	1.1991
TCGA-HT-7604	IDHmut-astrocytoma	G2	3283	1	93377	1.5689	-0.48541	3.9674
TCGA-HT-7605	Oligodendroglioma	G2	139	1	1128882	0.44052	-0.5233	0.81864
TCGA-HT-7606	IDHmut-astrocytoma	G2	526	1	577666	0.72741	-0.75334	1.4019
TCGA-HT-7607	Oligodendroglioma	G2	96	0	5285817	0.73574	-0.61336	1.3599
TCGA-HT-7608	Oligodendroglioma	G2	671	1	4492919	0.98304	-0.60352	2.0387
TCGA-HT-7609	IDHmut-astrocytoma	G3	1399	1	2600745	0.90393	-0.63973	2.2443
TCGA-HT-7610	IDHmut-astrocytoma	G2	1706	1	887566	0.56886	-0.80621	1.4585
TCGA-HT-7611	IDHmut-astrocytoma	G2	1752	1	516354	0.69971	-0.85304	2.0127
TCGA-HT-7616	Oligodendroglioma	G3	7	0	1220231	1.5479	-0.78217	4.5236
TCGA-HT-7620	Oligodendroglioma	G3	434	1	1314619	0.60086	-0.59288	1.7733
TCGA-HT-7676	IDHmut-astrocytoma	G2	5	1	20970	0.48164	-0.653	2.08
TCGA-HT-7677	Oligodendroglioma	G3	494	1	1228742	0.60582	-0.61797	2.1888
TCGA-HT-7680	IDHwt-astrocytoma	G2	23	1	865823	0.64771	-0.64118	1.3885
TCGA-HT-7681	Oligodendroglioma	G2	1359	1	482079	0.58704	-0.98352	1.4433
TCGA-HT-7684	IDHmut-astrocytoma	G3	184	1	2137844	0.99011	-0.68758	2.342
TCGA-HT-7686	IDHmut-astrocytoma	G3	1300	1	963804	1.1228	-0.53616	2.5115
TCGA-HT-7687	Oligodendroglioma	G3	0	1	138188	1.2194	-0.67911	2.7478
TCGA-HT-7688	IDHmut-astrocytoma	G3	964	1	4499205	0.90436	-0.78171	2.8179
TCGA-HT-7689	IDHmut-astrocytoma	G2	125	1	515718	0.83088	-0.71488	1.9171
TCGA-HT-7690	IDHmut-astrocytoma	G3	3	1	1522748	2.3804	-0.34555	6.4289
TCGA-HT-7692	Oligodendroglioma	G2	90	1	601401	1.5135	-0.53122	3.2367
TCGA-HT-7693	IDHmut-astrocytoma	G2	533	1	248967	1.6906	-0.72745	4.6769
TCGA-HT-7694	Oligodendroglioma	G3	210	1	2990853	0.9513	-0.60988	3.331
TCGA-HT-7695	Oligodendroglioma	G2	442	1	442338	0.45576	-0.77163	1.5099
TCGA-HT-7854	IDHwt-astrocytoma	G2	292	1	692473	0.76378	-1.0279	1.3963
TCGA-HT-7855	IDHmut-astrocytoma	G3	118	1	559217	1.2768	-0.57085	4.2343
TCGA-HT-7856	Oligodendroglioma	G3	1189	1	3582297	1.2598	-0.79881	2.5414
TCGA-HT-7857	IDHwt-astrocytoma	G3	7	1	243306	2.0328	-0.43105	5.0525
TCGA-HT-7858	IDHmut-astrocytoma	G2	1540	1	3260048	0.98882	-0.73351	2.1968
TCGA-HT-7860	IDHwt-astrocytoma	G3	15	1	2717748	1.23	-0.38608	5.0801
TCGA-HT-7873	IDHmut-astrocytoma	G2	298	1	229213	1.5649	-0.82237	4.4161
TCGA-HT-7874	Oligodendroglioma	G3	1130	1	1307013	0.70382	-0.9116	2.624
TCGA-HT-7875	Oligodendroglioma	G2	10	1	490409	0.65211	-0.91517	2.5963
TCGA-HT-7877	Oligodendroglioma	G2	4	1	2228340	0.42395	-0.74325	1.1319
TCGA-HT-7879	IDHmut-astrocytoma	G3	98	1	445971	1.22	-1.1291	1.7582
TCGA-HT-7880	IDHmut-astrocytoma	G2	162	1	388977	0.82678	-0.61134	1.7846
TCGA-HT-7881	Oligodendroglioma	G2	89	1	842843	0.8164	-1.0692	1.4637
TCGA-HT-7882	IDHwt-astrocytoma	G3	52	1	1670342	1.4739	-0.76288	5.0641
TCGA-HT-7884	IDHmut-astrocytoma	G2	343	1	15517	1.0118	-0.052997	1.4103
TCGA-HT-7902	IDHmut-astrocytoma	G2	955	1	221707	0.3004	-0.32062	0.82808
TCGA-HT-8010	Oligodendroglioma	G2	50	1	394891	0.37656	-0.80005	0.852
TCGA-HT-8011	IDHwt-astrocytoma	G3	469	1	1456179	2.2242	-0.69388	7.7553
TCGA-HT-8012	Oligodendroglioma	G2	286	1	1391934	0.59816	-0.65824	2.2469
TCGA-HT-8013	IDHmut-astrocytoma	G2	1933	0	738498	0.71713	-0.70863	2.071
TCGA-HT-8015	IDHwt-astrocytoma	G2	3	1	91558	1.7148	-1.165	3.5362
TCGA-HT-8018	IDHmut-astrocytoma	G2	654	1	188130	0.44916	-0.53532	0.98126
TCGA-HT-8019	IDHwt-astrocytoma	G3	1004	1	597402	0.38416	-0.47875	1.2047
TCGA-HT-8104	IDHwt-astrocytoma	G3	372	1	389560	1.676	-0.6257	5.4466
TCGA-HT-8105	Oligodendroglioma	G3	180	1	1024977	0.96627	-0.54366	3.4115
TCGA-HT-8106	IDHmut-astrocytoma	G3	3	1	97290	0.69791	-0.42726	1.1664
TCGA-HT-8107	IDHwt-astrocytoma	G2	14	1	384162	1.3747	-0.49009	4.3798
TCGA-HT-8108	IDHmut-astrocytoma	G2	76	1	225178	0.61596	-0.51407	1.5833
TCGA-HT-8110	IDHwt-astrocytoma	G3	143	1	814877	0.81264	-0.66373	2.0543
TCGA-HT-8111	IDHmut-astrocytoma	G3	7	1	928382	0.80646	-0.73985	2.0293
TCGA-HT-8113	IDHmut-astrocytoma	G2	900	1	611902	0.57493	-0.74262	2.1441
TCGA-HT-8114	IDHmut-astrocytoma	G3	118	1	482020	0.96822	-0.55843	2.1731
TCGA-HT-8558	IDHwt-astrocytoma	G2	52	1	313332	0.47426	-0.77346	1.1592
TCGA-HT-8563	IDHmut-astrocytoma	G3	488	1	458767	0.53491	-0.7557	1.5464
TCGA-HT-8564	IDHwt-astrocytoma	G3	478	1	301953	0.82298	-0.77781	2.3387
TCGA-HT-A4DS	IDHwt-astrocytoma	G3	7	1	1645569	1.6009	-0.74194	5.7229
TCGA-HT-A4DV	Oligodendroglioma	G3	319	1	952605	1.1366	-0.84339	4.2812
TCGA-HT-A5R5	IDHmut-astrocytoma	G2	4	1	410356	0.81076	-0.74588	1.9844
TCGA-HT-A5R7	IDHmut-astrocytoma	G3	426	1	225397	0.80835	-0.4823	2.3392
TCGA-HT-A5R9	Oligodendroglioma	G3	2	1	618897	1.1352	-0.63503	3.3475
TCGA-HT-A5RA	IDHwt-astrocytoma	G3	447	1	651555	0.76156	-0.62648	2.9207
TCGA-HT-A5RB	IDHmut-astrocytoma	G2	3	1	226436	0.77814	-0.82566	1.7501
TCGA-HT-A5RC	IDHwt-astrocytoma	G3	162	0	1058317	2.5764	-0.44499	9.2564
TCGA-HT-A614	IDHmut-astrocytoma	G2	82	1	360198	0.78568	-0.71769	1.5127
TCGA-HT-A615	Oligodendroglioma	G2	396	1	444335	0.92048	-0.64872	2.9369
TCGA-HT-A616	IDHmut-astrocytoma	G2	55	1	222637	0.75594	-1.3592	1.9917
TCGA-HT-A617	IDHwt-astrocytoma	G2	491	1	544525	0.64056	-0.85524	1.2442
TCGA-HT-A618	IDHmut-astrocytoma	G3	162	1	138123	1.1555	-0.45528	2.4659
TCGA-HT-A61A	IDHmut-astrocytoma	G2	194	1	325331	1.0223	-0.41553	1.5572
TCGA-HT-A61B	IDHmut-astrocytoma	G3	225	1	347096	1.0326	-0.16589	2.6639
TCGA-HT-A74H	IDHwt-astrocytoma	G3	74	1	504853	1.0783	-0.62593	3.4088
TCGA-HT-A74J	IDHmut-astrocytoma	G2	320	1	157041	1.52	-0.78062	4.8606
TCGA-HT-A74K	Oligodendroglioma	G3	467	1	269144	2.4407	-0.44719	8.3969
TCGA-HT-A74L	Oligodendroglioma	G2	336	1	415712	0.78853	-0.41214	2.3481
TCGA-HT-A74O	IDHmut-astrocytoma	G3	3	1	388630	2.0343	-0.3532	4.7278
TCGA-HW-7487	Oligodendroglioma	G2	409	1	573463	1.4074	-0.55752	4.1865
TCGA-HW-7489	IDHmut-astrocytoma	G2	142	1	473709	0.86023	-0.46964	1.8981
TCGA-HW-7490	IDHmut-astrocytoma	G2	165	1	548992	1.5778	-0.69304	4.1512
TCGA-HW-7491	Oligodendroglioma	G2	854	1	212105	1.4795	-0.59129	5.0913
TCGA-HW-7495	Oligodendroglioma	G2	13	1	380161	0.13047	-0.14416	0.51394
TCGA-HW-8319	IDHmut-astrocytoma	G3	262	1	408522	0.20244	-0.4184	0.57143
TCGA-HW-8320	IDHmut-astrocytoma	G3	272	1	880739	0.49458	-0.5121	2.0651
TCGA-HW-8321	IDHmut-astrocytoma	G3	17	1	493200	0.16626	-0.96698	0.78537
TCGA-HW-8322	Oligodendroglioma	G2	188	1	294962	0.19664	-0.44276	0.57241
TCGA-HW-A5KJ	Oligodendroglioma	G3	321	1	416872	0.40612	-0.60751	1.4826
TCGA-HW-A5KK	IDHwt-astrocytoma	G3	240	1	725522	0.33534	-0.69661	1.323
TCGA-HW-A5KL	IDHmut-astrocytoma	G2	294	1	108328	0.39879	-0.65597	1.3981
TCGA-HW-A5KM	IDHmut-astrocytoma	G2	201	1	125479	0.81926	-0.95064	1.8041
TCGA-IK-7675	IDHmut-astrocytoma	G2	578	0	51023	1.7992	-0.37201	6.1352
TCGA-IK-8125	Oligodendroglioma	G3	909	1	138415	1.1119	-0.91324	2.0957
TCGA-KT-A74X	Oligodendroglioma	G3	159	1	975779	0.25241	-0.70317	1.1845
TCGA-KT-A7W1	IDHwt-astrocytoma	G3	144	1	465329	0.55187	-0.70257	2.7097
TCGA-P5-A72W	IDHmut-astrocytoma	G3	9	1	1085211	0.20144	-0.56162	1.0778
TCGA-P5-A72X	IDHmut-astrocytoma	G3	8	1	692353	0.71438	-0.60171	3.1366
TCGA-P5-A730	Oligodendroglioma	G3	6	1	1466616	0.23326	-0.71007	2.0731
TCGA-P5-A733	IDHmut-astrocytoma	G2	7	1	203671	0.33976	-0.6796	0.70605
TCGA-P5-A735	IDHmut-astrocytoma	G2	7	1	844084	0.18683	-0.57913	1.1266
TCGA-P5-A736	IDHmut-astrocytoma	G3	8	1	760679	0.31656	-0.76423	1.6203
TCGA-P5-A737	Oligodendroglioma	G2	14	1	578523	0.08539	-0.36521	1.2535
TCGA-P5-A77W	Oligodendroglioma	G3	5	1	653482	0.71081	-0.48343	2.9404
TCGA-P5-A77X	Oligodendroglioma	G2	4	1	449953	0.5265	-0.37679	3.5737
TCGA-P5-A780	IDHmut-astrocytoma	G3	6	1	252876	0.16609	-0.91351	0.67458
TCGA-P5-A781	Oligodendroglioma	G3	5	1	531218	0.22232	-0.45439	1.3915
TCGA-QH-A65R	Oligodendroglioma	G3	175	1	722101	0.084476	-0.88035	0.64715
TCGA-QH-A65S	IDHmut-astrocytoma	G2	77	1	300760	0.056191	-0.76836	0.33333
TCGA-QH-A65V	Oligodendroglioma	G2	147	1	848358	0.040785	-0.49334	0.71304
TCGA-QH-A65X	Oligodendroglioma	G3	237	1	963765	0.13925	-1.5126	1.1146
TCGA-QH-A65Z	Oligodendroglioma	G2	125	1	693723	0.12757	-0.36566	1.19
TCGA-QH-A6CS	IDHwt-astrocytoma	G3	127	1	563009	0.2801	-0.74697	2.4558
TCGA-QH-A6CU	Oligodendroglioma	G3	-1	1	807911	0.16338	-0.59301	0.8978
TCGA-QH-A6CV	IDHwt-astrocytoma	G3	90	1	675553	0.56487	-0.78343	3.8396
TCGA-QH-A6CW	IDHmut-astrocytoma	G3	-1	1	359332	0.11438	-1.3666	0.53976
TCGA-QH-A6CX	IDHwt-astrocytoma	G2	-1	1	556867	0.22411	-0.3668	0.79872
TCGA-QH-A6CY	Oligodendroglioma	G3	67	1	875792	0.13793	-0.47209	1.0588
TCGA-QH-A6CZ	Oligodendroglioma	G2	96	1	418714	0.099591	-0.38084	0.86321
TCGA-QH-A6X3	IDHmut-astrocytoma	G2	18	1	554484	0.070155	-1.5301	0.91603
TCGA-QH-A6X4	Oligodendroglioma	G3	192	1	790190	0.042268	-0.59677	0.85285
TCGA-QH-A6X5	Oligodendroglioma	G2	119	1	370016	0.029458	-0.31937	0.24074
TCGA-QH-A6X8	Oligodendroglioma	G3	144	1	669253	0.034964	-0.58838	0.54622
TCGA-QH-A6X9	IDHmut-astrocytoma	G2	58	1	433702	0.38713	-0.64389	1.1831
TCGA-QH-A6XA	IDHmut-astrocytoma	G2	7	1	452540	0.03845	-0.48525	0.20809
TCGA-QH-A6XC	IDHwt-astrocytoma	G3	153	1	212541	0.35946	-1.01	2.1044
TCGA-QH-A86X	Oligodendroglioma	G2	106	1	708200	0.15306	-1.0246	1.1436
TCGA-QH-A870	IDHmut-astrocytoma	G3	2	1	1086676	0.16187	-1.0396	1.0317
TCGA-R8-A6MK	Oligodendroglioma	G2	2702	1	7439991	0.20809	-0.79924	1.4104
TCGA-R8-A6ML	Oligodendroglioma	G3	2860	1	2919131	0.23757	-0.69469	1.2087
TCGA-R8-A6MO	Oligodendroglioma	G2	993	1	8196812	0.56839	-0.64403	1.8228
TCGA-R8-A73M	Oligodendroglioma	G2	1806	1	245061	0.8047	-1.15	2.002
TCGA-RY-A83X	Oligodendroglioma	G2	938	1	45815	1.159	-0.55896	2.5509
TCGA-RY-A83Y	Oligodendroglioma	G2	166	1	129729	2.2293	-0.61843	8.9399
TCGA-RY-A83Z	IDHmut-astrocytoma	G3	301	1	81338	0.82864	-0.87118	3.3323
TCGA-RY-A840	Oligodendroglioma	G3	854	1	181248	2.7029	-0.77721	7.8012
TCGA-RY-A843	IDHmut-astrocytoma	G3	63	1	442471	0.99351	-0.56847	1.9695
TCGA-RY-A845	IDHmut-astrocytoma	G2	596	1	242225	0.25307	-0.40555	0.64706
TCGA-RY-A847	Oligodendroglioma	G2	933	1	45998	0.57394	-1.0822	2.0455
TCGA-S9-A6TS	IDHmut-astrocytoma	G3	1891	0	206052	3.0517	-0.54071	7.6733
TCGA-S9-A6TU	IDHmut-astrocytoma	G2	2101	1	35897	1.5684	-0.54486	3.7082
TCGA-S9-A6TV	IDHmut-astrocytoma	G3	571	1	240888	0.86721	-0.67905	4.091
TCGA-S9-A6TW	Oligodendroglioma	G3	860	1	1183759	1.4482	-0.61173	4.7786
TCGA-S9-A6TX	Oligodendroglioma	G3	856	1	1527920	1.022	-0.54915	4.2998
TCGA-S9-A6TY	Oligodendroglioma	G2	684	1	410235	0.14284	-0.35146	0.71307
TCGA-S9-A6TZ	IDHmut-astrocytoma	G2	658	1	640835	0.89695	-0.80549	3.353
TCGA-S9-A6U0	IDHwt-astrocytoma	G3	498	1	1924553	2.34	-0.6307	6.8135
TCGA-S9-A6U1	IDHmut-astrocytoma	G3	344	1	472544	0.73475	-0.49885	1.2329
TCGA-S9-A6U2	Oligodendroglioma	G2	475	1	1187323	0.29141	-0.42322	1.4287
TCGA-S9-A6U5	Oligodendroglioma	G2	610	1	109383	0.078623	-0.39618	0.30588
TCGA-S9-A6U6	IDHmut-astrocytoma	G3	300	1	364878	0.6742	-1.0264	2.1081
TCGA-S9-A6U8	IDHmut-astrocytoma	G2	2878	1	841570	0.42813	-0.50624	1.5076
TCGA-S9-A6U9	IDHmut-astrocytoma	G3	2546	1	490266	0.66393	-1.1132	2.9685
TCGA-S9-A6UA	IDHwt-astrocytoma	G3	178	0	7334	0.05454	0.81415	0.66667
TCGA-S9-A6UB	Oligodendroglioma	G2	3156	1	431337	0.2796	-0.40099	1.1087
TCGA-S9-A6WD	Oligodendroglioma	G3	1897	1	766728	0.93997	-0.38272	2.1421
TCGA-S9-A6WE	Oligodendroglioma	G2	2208	1	269401	0.16629	-1.0791	0.93512
TCGA-S9-A6WG	IDHmut-astrocytoma	G3	2146	1	370032	0.82885	-0.85981	1.5008
TCGA-S9-A6WH	Oligodendroglioma	G2	697	1	268009	0.54289	-0.4797	3.0467
TCGA-S9-A6WI	IDHmut-astrocytoma	G2	2149	1	974258	0.84218	-0.89309	2.6869
TCGA-S9-A6WL	Oligodendroglioma	G3	331	1	211688	0.49223	-0.70802	2.2868
TCGA-S9-A6WM	IDHwt-astrocytoma	G3	283	1	471841	0.59702	-0.58156	1.8059
TCGA-S9-A6WN	Oligodendroglioma	G3	275	1	426637	0.66216	-0.63409	2.0805
TCGA-S9-A6WO	IDHmut-astrocytoma	G2	231	1	84874	0.82711	-0.71658	1.7009
TCGA-S9-A6WP	Oligodendroglioma	G3	187	1	822630	1.1223	-0.40361	2.9116
TCGA-S9-A6WQ	IDHmut-astrocytoma	G2	103	1	210150	0.5991	-0.66857	1.0126
TCGA-S9-A7IQ	Oligodendroglioma	G2	434	1	628207	0.85672	-0.74636	1.4153
TCGA-S9-A7IS	IDHmut-astrocytoma	G3	241	0	482751	1.6043	-0.609	3.5133
TCGA-S9-A7IX	IDHwt-astrocytoma	G3	597	1	115878	0.66277	-0.51558	2.4453
TCGA-S9-A7IY	Oligodendroglioma	G3	383	1	406418	1.3265	-0.76639	5.0249
TCGA-S9-A7IZ	IDHmut-astrocytoma	G3	128	1	453477	1.8815	-0.90072	4.5134
TCGA-S9-A7J0	IDHmut-astrocytoma	G3	285	1	1579349	1.9233	-0.68158	13.045
TCGA-S9-A7J1	Oligodendroglioma	G2	249	1	771771	0.70798	-0.91734	2.5703
TCGA-S9-A7J2	Oligodendroglioma	G3	62	1	492584	0.40765	-1.4579	1.6443
TCGA-S9-A7J3	Oligodendroglioma	G3	247	1	194619	1.1921	-0.61947	3.3497
TCGA-S9-A7QW	IDHmut-astrocytoma	G3	109	1	107667	0.76625	-0.42223	2.1616
TCGA-S9-A7QX	IDHmut-astrocytoma	G3	123	1	753500	1.0139	-0.73139	3.233
TCGA-S9-A7QY	Oligodendroglioma	G2	554	1	705861	1.38	-0.73364	2.6897
TCGA-S9-A7QZ	Oligodendroglioma	G2	396	1	495549	1.2816	-0.54043	3.8864
TCGA-S9-A7R1	Oligodendroglioma	G2	5000	1	996413	0.66167	-1.0069	2.2595
TCGA-S9-A7R2	IDHwt-astrocytoma	G3	316	0	101703	0.21533	-0.41808	1.0594
TCGA-S9-A7R3	IDHmut-astrocytoma	G2	2649	1	624801	0.63604	-0.51926	1.5031
TCGA-S9-A7R4	IDHmut-astrocytoma	G3	530	1	812391	1.0822	-0.43276	2.5676
TCGA-S9-A7R7	IDHmut-astrocytoma	G2	2549	1	162323	4.1904	-0.69838	5.0466
TCGA-S9-A7R8	IDHmut-astrocytoma	G3	961	0	541483	0.16233	-0.74002	1.397
TCGA-S9-A89V	IDHwt-astrocytoma	G3	569	1	145770	1.9606	-0.65979	3.2935
TCGA-S9-A89Z	IDHmut-astrocytoma	G3	152	1	273724	1.815	-0.64347	5.0107
TCGA-TM-A7C3	IDHwt-astrocytoma	G3	1504	1	688295	1.5137	-0.40639	5.2654
TCGA-TM-A7C4	IDHmut-astrocytoma	G2	1093	1	371146	0.87674	-0.37842	1.5618
TCGA-TM-A7C5	Oligodendroglioma	G2	770	1	133738	0.66099	-0.38848	2.1781
TCGA-TM-A7CA	IDHmut-astrocytoma	G2	687	1	289834	0.364	-0.95408	0.80151
TCGA-TM-A7CF	IDHmut-astrocytoma	G2	1472	1	1358642	0.6784	-0.76203	2.1455
TCGA-TM-A84B	IDHwt-astrocytoma	G3	365	1	476447	3.1099	-0.79227	8.5245
TCGA-TM-A84C	IDHwt-astrocytoma	G2	459	1	116915	1.1496	-0.64477	3.1193
TCGA-TM-A84F	IDHmut-astrocytoma	G3	1544	1	917292	0.44228	-0.58944	1.4157
TCGA-TM-A84G	Oligodendroglioma	G3	1045	1	779077	0.56682	-0.40425	2.8036
TCGA-TM-A84H	IDHmut-astrocytoma	G3	738	1	555218	0.9798	-0.71807	2.2474
TCGA-TM-A84J	IDHwt-astrocytoma	G3	532	1	985796	1.6634	-0.364	5.56
TCGA-TM-A84L	IDHmut-astrocytoma	G2	1242	0	358521	0.20027	-0.17666	1.0694
TCGA-TM-A84M	Oligodendroglioma	G3	502	1	1348468	0.59408	-0.48988	2.142
TCGA-TM-A84O	Oligodendroglioma	G3	1011	0	1054267	0.35655	-0.69351	1.4786
TCGA-TM-A84Q	IDHmut-astrocytoma	G2	575	1	582192	0.45964	-0.57343	1.4899
TCGA-TM-A84R	Oligodendroglioma	G2	287	1	414647	1.8085	-0.86433	5.3732
TCGA-TM-A84S	Oligodendroglioma	G3	139	1	434761	0.39884	-0.44165	2.5205
TCGA-TM-A84T	IDHmut-astrocytoma	G2	365	1	489238	0.33256	-0.67811	0.95951
TCGA-TQ-A7RF	IDHmut-astrocytoma	G3	650	1	961352	0.78005	-0.44876	3.7764
TCGA-TQ-A7RG	Oligodendroglioma	G2	599	1	583563	0.39499	-0.64128	1.6672
TCGA-TQ-A7RH	IDHmut-astrocytoma	G2	486	1	511134	0.23771	-0.77215	0.8332
TCGA-TQ-A7RI	Oligodendroglioma	G2	62	1	572006	0.16346	-0.58762	3.0075
TCGA-TQ-A7RJ	IDHmut-astrocytoma	G2	1229	1	908330	1.2305	-0.66536	4.4489
TCGA-TQ-A7RK	IDHmut-astrocytoma	G2	1341	1	2029665	0.56684	-0.64281	1.3796
TCGA-TQ-A7RN	Oligodendroglioma	G2	1026	1	316187	0.2157	-0.2315	0.85547
TCGA-TQ-A7RO	Oligodendroglioma	G2	949	1	1103704	1.2108	-0.93739	3.8373
TCGA-TQ-A7RP	IDHwt-astrocytoma	G2	914	1	463875	1.3747	-0.83609	1.7822
TCGA-TQ-A7RQ	Oligodendroglioma	G2	795	1	1278144	0.19708	-0.73803	2.2268
TCGA-TQ-A7RR	IDHmut-astrocytoma	G2	787	1	767365	0.24864	-0.51273	0.88958
TCGA-TQ-A7RS	Oligodendroglioma	G2	-1	1	882985	0.45425	-0.36095	1.6905
TCGA-TQ-A7RU	Oligodendroglioma	G2	1032	1	680139	1.063	-0.81023	1.9603
TCGA-TQ-A7RV	IDHmut-astrocytoma	G2	1868	1	1185634	0.40636	-0.62428	1.2972
TCGA-TQ-A7RW	IDHmut-astrocytoma	G2	821	0	681767	0.18716	-0.58195	0.8782
TCGA-TQ-A8XE	IDHmut-astrocytoma	G2	954	0	1788539	0.46563	-0.50707	1.6441
TCGA-VM-A8C8	IDHmut-astrocytoma	G2	1006	1	282081	0.91747	-0.57522	2.5059
TCGA-VM-A8C9	IDHwt-astrocytoma	G2	915	1	4052912	0.7616	-0.72469	1.5352
TCGA-VM-A8CA	IDHmut-astrocytoma	G2	411	1	4906019	0.33644	-0.71369	1.0409
TCGA-VM-A8CB	Oligodendroglioma	G3	3	1	18036428	1.0513	-0.74487	4.8581
TCGA-VM-A8CD	IDHwt-astrocytoma	G3	240	0	2308442	0.8504	-0.79301	1.597
TCGA-VM-A8CE	Oligodendroglioma	G2	815	1	4109683	0.53406	-0.41718	1.6273
TCGA-VM-A8CF	IDHmut-astrocytoma	G3	294	1	4140761	1.46	-0.65726	6.073
TCGA-VM-A8CH	IDHmut-astrocytoma	G2	333	1	7453731	0.49385	-0.50332	1.5707
TCGA-VV-A829	Oligodendroglioma	G3	823	1	1359055	0.97229	-0.79092	5.6575
TCGA-VV-A86M	IDHmut-astrocytoma	G3	214	1	428837	2.1281	-0.70743	6.4636
TCGA-W9-A837	Oligodendroglioma	G2	1371	1	524921	0.52694	-0.36765	1.5818
TCGA-WH-A86K	IDHmut-astrocytoma	G2	160	1	162871	1.6099	-0.61905	3.5356
TCGA-WY-A858	IDHmut-astrocytoma	G3	1337	1	716792	0.55148	-0.33744	1.4866
TCGA-WY-A859	IDHmut-astrocytoma	G2	1213	1	795796	0.5098	-0.71508	1.4335
TCGA-WY-A85A	IDHmut-astrocytoma	G2	1320	1	398977	0.45942	-0.73298	0.87636
TCGA-WY-A85B	IDHmut-astrocytoma	G2	1003	1	26712	0.41929	-0.23481	1.1171
TCGA-WY-A85C	IDHmut-astrocytoma	G2	866	1	20330	2.4053	-0.33969	5.2254
TCGA-WY-A85D	IDHmut-astrocytoma	G2	1147	1	246613	0.33088	-0.59802	1.2991
TCGA-WY-A85E	IDHmut-astrocytoma	G2	626	1	749287	0.94076	-0.60462	2.0196
