# Supplementary material for: Interactive phenotyping of large-scale histology imaging data with HistomicsML
Source: Sci Rep. 2017 Nov 6;7:14588. doi: 10.1038/s41598-017-15092-3 (PMC5674015; doi:10.1038/s41598-017-15092-3)
Supplement: Supplementary file 3 — Supplementary Dataset 2 [file 41598_2017_15092_MOESM3_ESM.xlsx]

## Sheet: IDHwt-astrocytoma-HI
NAME	Enrichment direction	SIZE	ES	NES	NOM p-val	FDR q-val	FWER p-val	RANK AT MAX	LEADING EDGE
PID_CDC42_REG_PATHWAY	+	29	0.552477	1.95947	0	0.0616561	0.045	3110	tags=55%, list=18%, signal=68%
PID_RET_PATHWAY	+	39	0.457254	1.73918	0.0043956	0.254216	0.311	1721	tags=26%, list=10%, signal=28%
PID_VEGFR1_PATHWAY	+	26	0.492983	1.72675	0.00659341	0.189612	0.344	1695	tags=27%, list=10%, signal=30%
PID_INSULIN_PATHWAY	+	45	0.432336	1.71711	0.00223714	0.154923	0.363	2414	tags=36%, list=14%, signal=41%
PID_FAK_PATHWAY	+	57	0.408914	1.70242	0.00226244	0.140941	0.4	3170	tags=37%, list=19%, signal=45%
PID_TCPTP_PATHWAY	+	43	0.436942	1.70238	0.00223714	0.117675	0.4	5302	tags=58%, list=31%, signal=85%
PID_ECADHERIN_STABILIZATION_PATHWAY	+	39	0.425489	1.68039	0.00622407	0.123262	0.463	4679	tags=51%, list=28%, signal=71%
PID_ERB_GENOMIC_PATHWAY	+	15	0.560591	1.66824	0.0189873	0.122138	0.504	3250	tags=40%, list=19%, signal=49%
PID_P53_REGULATION_PATHWAY	+	56	0.394516	1.63391	0.00650759	0.143212	0.615	3027	tags=36%, list=18%, signal=43%
PID_HES_HEY_PATHWAY	+	48	0.402956	1.62215	0.00663717	0.142589	0.649	2933	tags=35%, list=17%, signal=43%
PID_NCADHERIN_PATHWAY	+	33	0.432041	1.61842	0.018711	0.133917	0.66	718	tags=18%, list=4%, signal=19%
PID_AR_TF_PATHWAY	+	51	0.389434	1.60793	0.0114416	0.134071	0.686	2698	tags=31%, list=16%, signal=37%
PID_TELOMERASE_PATHWAY	+	68	0.368703	1.60122	0.00652174	0.128427	0.702	5206	tags=51%, list=31%, signal=74%
PID_LPA4_PATHWAY	+	15	0.529545	1.5729	0.0415755	0.150889	0.795	1511	tags=27%, list=9%, signal=29%
PID_RETINOIC_ACID_PATHWAY	+	30	0.434734	1.57277	0.0150538	0.141088	0.795	3268	tags=37%, list=19%, signal=45%
PID_VEGFR1_2_PATHWAY	+	69	0.35654	1.56223	0.0115207	0.143767	0.821	3268	tags=30%, list=19%, signal=38%
PID_SMAD2_3PATHWAY	+	17	0.503075	1.5585	0.0239651	0.138879	0.828	5337	tags=65%, list=32%, signal=94%
PID_LYMPH_ANGIOGENESIS_PATHWAY	+	24	0.449026	1.54905	0.0331126	0.139791	0.845	3690	tags=42%, list=22%, signal=53%
PID_ANGIOPOIETIN_RECEPTOR_PATHWAY	+	50	0.377246	1.53446	0.0136364	0.146959	0.876	3158	tags=34%, list=19%, signal=42%
PID_ERBB1_RECEPTOR_PROXIMAL_PATHWAY	+	35	0.4124	1.5328	0.0313199	0.140925	0.878	4138	tags=46%, list=24%, signal=60%
PID_EPO_PATHWAY	+	34	0.404486	1.49291	0.03125	0.179693	0.932	3129	tags=32%, list=19%, signal=40%
PID_ILK_PATHWAY	+	45	0.376365	1.46452	0.0354167	0.209476	0.965	2924	tags=31%, list=17%, signal=38%
PID_ARF6_TRAFFICKING_PATHWAY	+	49	0.357712	1.45358	0.025641	0.215486	0.971	3859	tags=43%, list=23%, signal=55%
PID_AR_PATHWAY	+	61	0.335271	1.44948	0.0195228	0.21239	0.974	2498	tags=30%, list=15%, signal=35%
PID_HDAC_CLASSI_PATHWAY	+	65	0.338139	1.44548	0.0334076	0.209669	0.976	2796	tags=31%, list=17%, signal=37%
PID_PS1_PATHWAY	+	46	0.351501	1.42461	0.0421286	0.231794	0.984	4187	tags=41%, list=25%, signal=55%
PID_NECTIN_PATHWAY	+	26	0.396646	1.40334	0.0805369	0.255881	0.99	2924	tags=35%, list=17%, signal=42%
PID_MET_PATHWAY	+	79	0.30395	1.3838	0.0330189	0.278509	0.997	3347	tags=32%, list=20%, signal=39%
PID_AVB3_OPN_PATHWAY	+	31	0.384333	1.3827	0.073991	0.270509	0.997	2598	tags=32%, list=15%, signal=38%
PID_ERBB4_PATHWAY	+	38	0.359293	1.37764	0.0703625	0.269099	0.998	4138	tags=47%, list=24%, signal=63%
PID_KIT_PATHWAY	+	52	0.337112	1.36341	0.0601852	0.284685	0.998	3377	tags=33%, list=20%, signal=41%
PID_BMP_PATHWAY	+	42	0.333962	1.35822	0.0866667	0.284746	0.998	2968	tags=36%, list=18%, signal=43%
PID_E2F_PATHWAY	+	70	0.304585	1.33696	0.0717391	0.312324	1	4360	tags=37%, list=26%, signal=50%
PID_BARD1_PATHWAY	+	29	0.366912	1.31894	0.119565	0.337949	1	4360	tags=38%, list=26%, signal=51%
PID_RHOA_REG_PATHWAY	+	43	0.331589	1.30764	0.102679	0.350253	1	2253	tags=28%, list=13%, signal=32%
PID_REELIN_PATHWAY	+	29	0.364094	1.29732	0.154839	0.36115	1	3968	tags=45%, list=23%, signal=58%
PID_TNF_PATHWAY	+	45	0.321722	1.28988	0.135776	0.365795	1	4127	tags=44%, list=24%, signal=59%
PID_IGF1_PATHWAY	+	29	0.356602	1.2861	0.141304	0.364354	1	3129	tags=31%, list=19%, signal=38%
PID_RAC1_REG_PATHWAY	+	37	0.338648	1.28263	0.13544	0.361491	1	3360	tags=38%, list=20%, signal=47%
PID_IFNG_PATHWAY	+	40	0.332728	1.281	0.104701	0.355361	1	4127	tags=40%, list=24%, signal=53%
PID_FOXM1_PATHWAY	+	39	0.331138	1.27554	0.123732	0.356831	1	6042	tags=56%, list=36%, signal=88%
PID_FGF_PATHWAY	+	55	0.303975	1.26186	0.12931	0.375013	1	1695	tags=20%, list=10%, signal=22%
PID_IL2_STAT5_PATHWAY	+	30	0.347319	1.26007	0.154004	0.369405	1	4156	tags=33%, list=25%, signal=44%
PID_SMAD2_3NUCLEAR_PATHWAY	+	81	0.277354	1.24492	0.0853659	0.392203	1	3597	tags=35%, list=21%, signal=44%
PID_PDGFRA_PATHWAY	+	22	0.370406	1.23224	0.182796	0.410876	1	3129	tags=27%, list=19%, signal=33%
PID_ARF6_PATHWAY	+	35	0.319797	1.20701	0.174497	0.456823	1	2412	tags=26%, list=14%, signal=30%
PID_SHP2_PATHWAY	+	56	0.288993	1.20638	0.166287	0.448135	1	2385	tags=25%, list=14%, signal=29%
PID_CDC42_PATHWAY	+	70	0.274788	1.1982	0.186813	0.456873	1	3374	tags=27%, list=20%, signal=34%
PID_ECADHERIN_NASCENT_AJ_PATHWAY	+	38	0.307847	1.19455	0.200935	0.455394	1	3347	tags=26%, list=20%, signal=33%
PID_NETRIN_PATHWAY	+	32	0.326603	1.1911	0.203863	0.453516	1	2921	tags=25%, list=17%, signal=30%
PID_P38_MKK3_6PATHWAY	+	26	0.336258	1.18054	0.239496	0.468766	1	1157	tags=23%, list=7%, signal=25%
PID_TGFBR_PATHWAY	+	55	0.278613	1.1687	0.201835	0.485886	1	3985	tags=36%, list=24%, signal=47%
PID_ECADHERIN_KERATINOCYTE_PATHWAY	+	20	0.355501	1.16627	0.244211	0.481493	1	2133	tags=25%, list=13%, signal=29%
PID_HIF2PATHWAY	+	34	0.310945	1.16427	0.216152	0.47749	1	2275	tags=24%, list=13%, signal=27%
PID_NOTCH_PATHWAY	+	58	0.279181	1.15092	0.227991	0.498991	1	4725	tags=38%, list=28%, signal=52%
PID_RB_1PATHWAY	+	65	0.267117	1.15037	0.196682	0.491408	1	1907	tags=20%, list=11%, signal=22%
PID_ALK1_PATHWAY	+	26	0.332787	1.14685	0.249453	0.490486	1	5337	tags=50%, list=32%, signal=73%
PID_IL2_PI3K_PATHWAY	+	34	0.303773	1.13669	0.255556	0.505811	1	3256	tags=29%, list=19%, signal=36%
PID_IL3_PATHWAY	+	27	0.311816	1.1122	0.285403	0.556573	1	1817	tags=19%, list=11%, signal=21%
PID_EPHB_FWD_PATHWAY	+	40	0.284203	1.09332	0.316854	0.594804	1	2985	tags=28%, list=18%, signal=33%
PID_TRKR_PATHWAY	+	62	0.254277	1.09166	0.295964	0.589173	1	3129	tags=29%, list=19%, signal=36%
PID_ATM_PATHWAY	+	34	0.291965	1.08609	0.30131	0.59298	1	5262	tags=47%, list=31%, signal=68%
PID_HNF3A_PATHWAY	+	44	0.271155	1.08284	0.304636	0.59176	1	1986	tags=25%, list=12%, signal=28%
PID_ERBB1_INTERNALIZATION_PATHWAY	+	40	0.272718	1.07431	0.345188	0.603489	1	4138	tags=38%, list=24%, signal=50%
PID_AURORA_B_PATHWAY	+	38	0.273317	1.05275	0.383117	0.649853	1	6388	tags=55%, list=38%, signal=89%
PID_IL2_1PATHWAY	+	55	0.250636	1.04643	0.350348	0.656795	1	3164	tags=25%, list=19%, signal=31%
PID_AJDISS_2PATHWAY	+	48	0.25515	1.03876	0.389022	0.666399	1	3526	tags=27%, list=21%, signal=34%
PID_LKB1_PATHWAY	+	46	0.261061	1.03731	0.397321	0.660578	1	3613	tags=30%, list=21%, signal=39%
PID_MYC_ACTIV_PATHWAY	+	79	0.229043	1.02397	0.411364	0.687175	1	3369	tags=30%, list=20%, signal=38%
PID_PDGFRB_PATHWAY	+	126	0.210478	1.02311	0.407925	0.679543	1	3300	tags=26%, list=20%, signal=32%
PID_UPA_UPAR_PATHWAY	+	42	0.255784	1.00646	0.420582	0.716225	1	3908	tags=36%, list=23%, signal=46%
PID_PLK1_PATHWAY	+	42	0.254783	1.00488	0.439909	0.710251	1	4970	tags=38%, list=29%, signal=54%
PID_RAS_PATHWAY	+	30	0.278347	0.998215	0.464531	0.718451	1	2036	tags=20%, list=12%, signal=23%
PID_IL6_7_PATHWAY	+	47	0.247548	0.992714	0.469083	0.722662	1	3164	tags=23%, list=19%, signal=29%
PID_ERA_GENOMIC_PATHWAY	+	64	0.221592	0.980565	0.486047	0.745889	1	1425	tags=16%, list=8%, signal=17%
PID_ERBB_NETWORK_PATHWAY	+	15	0.325733	0.977507	0.479657	0.744636	1	3908	tags=47%, list=23%, signal=61%
PID_SYNDECAN_2_PATHWAY	+	31	0.269782	0.974684	0.486607	0.741826	1	2975	tags=32%, list=18%, signal=39%
PID_RAC1_PATHWAY	+	53	0.238686	0.971983	0.511727	0.738807	1	2924	tags=23%, list=17%, signal=27%
PID_IL27_PATHWAY	+	26	0.280341	0.971326	0.508511	0.731426	1	2971	tags=31%, list=18%, signal=37%
PID_AVB3_INTEGRIN_PATHWAY	+	74	0.214826	0.951564	0.555288	0.773977	1	2975	tags=20%, list=18%, signal=24%
PID_ATF2_PATHWAY	+	58	0.225042	0.950142	0.549774	0.768196	1	1613	tags=17%, list=10%, signal=19%
PID_ERBB1_DOWNSTREAM_PATHWAY	+	104	0.197999	0.935144	0.614679	0.797625	1	3401	tags=25%, list=20%, signal=31%
PID_GMCSF_PATHWAY	+	37	0.248293	0.931675	0.558577	0.797066	1	3129	tags=24%, list=19%, signal=30%
PID_PTP1B_PATHWAY	+	51	0.220639	0.89959	0.648352	0.868153	1	3084	tags=24%, list=18%, signal=29%
PID_FAS_PATHWAY	+	38	0.231846	0.889728	0.656842	0.883826	1	2771	tags=21%, list=16%, signal=25%
PID_HEDGEHOG_GLI_PATHWAY	+	48	0.221839	0.885072	0.684332	0.885788	1	3962	tags=27%, list=23%, signal=35%
PID_HIV_NEF_PATHWAY	+	35	0.232114	0.881309	0.653244	0.885093	1	2598	tags=20%, list=15%, signal=24%
PID_CASPASE_PATHWAY	+	51	0.2162	0.881014	0.672941	0.875686	1	880	tags=10%, list=5%, signal=10%
PID_HDAC_CLASSII_PATHWAY	+	33	0.243084	0.876486	0.648305	0.876711	1	2532	tags=18%, list=15%, signal=21%
PID_INTEGRIN_CS_PATHWAY	+	26	0.24726	0.871258	0.645514	0.879632	1	1628	tags=19%, list=10%, signal=21%
PID_LYSOPHOSPHOLIPID_PATHWAY	+	65	0.206319	0.870541	0.702643	0.871799	1	2598	tags=20%, list=15%, signal=24%
PID_ERBB2_ERBB3_PATHWAY	+	44	0.215019	0.862271	0.724942	0.881763	1	3829	tags=34%, list=23%, signal=44%
PID_RHOA_PATHWAY	+	45	0.215735	0.857212	0.712121	0.884301	1	2672	tags=22%, list=16%, signal=26%
PID_ER_NONGENOMIC_PATHWAY	+	41	0.221535	0.856373	0.684444	0.876555	1	3687	tags=24%, list=22%, signal=31%
PID_SYNDECAN_3_PATHWAY	+	16	0.27997	0.852891	0.670886	0.874614	1	3924	tags=50%, list=23%, signal=65%
PID_FCER1_PATHWAY	+	60	0.205406	0.850508	0.769231	0.870757	1	3314	tags=22%, list=20%, signal=27%
PID_IL1_PATHWAY	+	34	0.227475	0.846797	0.722477	0.870065	1	4008	tags=35%, list=24%, signal=46%
PID_S1P_S1P3_PATHWAY	+	29	0.232648	0.831505	0.738494	0.89197	1	2559	tags=24%, list=15%, signal=28%
PID_THROMBIN_PAR4_PATHWAY	+	15	0.272639	0.82054	0.714885	0.90434	1	2412	tags=27%, list=14%, signal=31%
PID_CD40_PATHWAY	+	31	0.221359	0.816286	0.75431	0.903061	1	3412	tags=26%, list=20%, signal=32%
PID_NFKAPPAB_CANONICAL_PATHWAY	+	23	0.238416	0.81363	0.764211	0.899558	1	3412	tags=30%, list=20%, signal=38%
PID_WNT_NONCANONICAL_PATHWAY	+	32	0.218085	0.81183	0.783726	0.894096	1	4602	tags=38%, list=27%, signal=51%
PID_INTEGRIN1_PATHWAY	+	66	0.180279	0.802266	0.862471	0.903552	1	4834	tags=39%, list=29%, signal=55%
PID_BETA_CATENIN_DEG_PATHWAY	+	18	0.252755	0.797369	0.73176	0.90288	1	3083	tags=28%, list=18%, signal=34%
PID_TRAIL_PATHWAY	+	28	0.212057	0.744379	0.86755	0.974538	1	4871	tags=32%, list=29%, signal=45%
PID_S1P_S1P2_PATHWAY	+	24	0.215827	0.741519	0.850649	0.968848	1	2412	tags=21%, list=14%, signal=24%
PID_WNT_CANONICAL_PATHWAY	+	20	0.22398	0.732228	0.82	0.970505	1	5953	tags=60%, list=35%, signal=93%
PID_ATR_PATHWAY	+	39	0.187661	0.723566	0.911255	0.971082	1	4890	tags=33%, list=29%, signal=47%
PID_LIS1_PATHWAY	+	28	0.201492	0.713182	0.889126	0.972411	1	3402	tags=29%, list=20%, signal=36%
PID_EPHRINB_REV_PATHWAY	+	30	0.197939	0.71206	0.896396	0.964498	1	5316	tags=40%, list=31%, signal=58%
PID_P38_ALPHA_BETA_PATHWAY	+	31	0.189418	0.70041	0.930672	0.966831	1	4031	tags=32%, list=24%, signal=42%
PID_SYNDECAN_1_PATHWAY	+	46	0.16908	0.67898	0.96	0.975923	1	2703	tags=17%, list=16%, signal=21%
PID_ENDOTHELIN_PATHWAY	+	63	0.13995	0.603652	0.993151	1	1	3536	tags=21%, list=21%, signal=26%
PID_GLYPICAN_1PATHWAY	+	27	0.161543	0.566522	0.984914	1	1	3	tags=4%, list=0%, signal=4%
PID_DNA_PK_PATHWAY	+	16	0.176682	0.546954	0.987097	1	1	1653	tags=13%, list=10%, signal=14%
PID_PI3KCI_PATHWAY	+	49	0.129893	0.53338	1	0.994255	1	5151	tags=33%, list=30%, signal=47%
PID_HIF1_TFPATHWAY	-	65	-0.34793	-1.4553	0.0283554	1	0.99	5111	tags=49%, list=30%, signal=70%
PID_HIF1A_PATHWAY	-	18	-0.46359	-1.40624	0.0893536	1	0.999	2497	tags=33%, list=15%, signal=39%
PID_ALPHA_SYNUCLEIN_PATHWAY	-	33	-0.390817	-1.39905	0.0534759	1	0.999	4879	tags=39%, list=29%, signal=55%
PID_DELTA_NP63_PATHWAY	-	46	-0.353399	-1.38106	0.067474	1	0.999	3381	tags=33%, list=20%, signal=41%
PID_IL12_2PATHWAY	-	63	-0.326482	-1.34491	0.0844037	1	1	5703	tags=52%, list=34%, signal=79%
PID_HEDGEHOG_2PATHWAY	-	21	-0.416203	-1.33654	0.121905	1	1	4137	tags=43%, list=24%, signal=57%
PID_P38_MK2_PATHWAY	-	21	-0.404295	-1.29043	0.137112	1	1	879	tags=19%, list=5%, signal=20%
PID_WNT_SIGNALING_PATHWAY	-	28	-0.352554	-1.22992	0.179817	1	1	2134	tags=25%, list=13%, signal=29%
PID_NFAT_TFPATHWAY	-	46	-0.310113	-1.21828	0.179842	1	1	6126	tags=50%, list=36%, signal=78%
PID_P73PATHWAY	-	76	-0.273028	-1.18651	0.145985	1	1	3580	tags=28%, list=21%, signal=35%
PID_SYNDECAN_4_PATHWAY	-	32	-0.318376	-1.15927	0.227687	1	1	3587	tags=31%, list=21%, signal=40%
PID_HNF3B_PATHWAY	-	45	-0.291013	-1.13296	0.26738	1	1	1887	tags=20%, list=11%, signal=22%
PID_IL12_STAT4_PATHWAY	-	33	-0.308066	-1.10023	0.317029	1	1	5989	tags=55%, list=35%, signal=84%
PID_MYC_PATHWAY	-	25	-0.323966	-1.09179	0.326531	1	1	2920	tags=32%, list=17%, signal=39%
PID_FRA_PATHWAY	-	36	-0.293977	-1.09128	0.29434	1	1	2569	tags=28%, list=15%, signal=33%
PID_REG_GR_PATHWAY	-	79	-0.248732	-1.08862	0.287253	1	1	3655	tags=33%, list=22%, signal=42%
PID_P38_ALPHA_BETA_DOWNSTREAM_PATHWAY	-	38	-0.289051	-1.08244	0.332714	1	1	1824	tags=21%, list=11%, signal=24%
PID_RHODOPSIN_PATHWAY	-	24	-0.322921	-1.07835	0.339254	1	1	7511	tags=63%, list=44%, signal=112%
PID_TAP63_PATHWAY	-	54	-0.263728	-1.07731	0.325	1	1	3276	tags=31%, list=19%, signal=39%
PID_PI3KCI_AKT_PATHWAY	-	35	-0.290236	-1.07614	0.326165	1	1	710	tags=11%, list=4%, signal=12%
PID_P53_DOWNSTREAM_PATHWAY	-	133	-0.222596	-1.06128	0.332215	1	1	2820	tags=20%, list=17%, signal=23%
PID_TCR_CALCIUM_PATHWAY	-	28	-0.306453	-1.05679	0.383912	1	1	2775	tags=25%, list=16%, signal=30%
PID_MAPK_TRK_PATHWAY	-	34	-0.289961	-1.04367	0.411546	1	1	3380	tags=26%, list=20%, signal=33%
PID_A6B1_A6B4_INTEGRIN_PATHWAY	-	46	-0.269772	-1.03866	0.392265	1	1	572	tags=11%, list=3%, signal=11%
PID_S1P_META_PATHWAY	-	21	-0.326003	-1.0354	0.418251	1	1	5155	tags=57%, list=31%, signal=82%
PID_AP1_PATHWAY	-	69	-0.237126	-1.01899	0.419238	1	1	4687	tags=38%, list=28%, signal=52%
PID_CONE_PATHWAY	-	23	-0.300362	-0.993814	0.466151	1	1	6136	tags=52%, list=36%, signal=82%
PID_PI3K_PLC_TRK_PATHWAY	-	36	-0.262625	-0.955001	0.533095	1	1	710	tags=11%, list=4%, signal=12%
PID_NFAT_3PATHWAY	-	53	-0.236677	-0.952403	0.539543	1	1	4240	tags=32%, list=25%, signal=43%
PID_MTOR_4PATHWAY	-	67	-0.226881	-0.943971	0.570671	1	1	572	tags=10%, list=3%, signal=11%
PID_INTEGRIN_A9B1_PATHWAY	-	23	-0.285917	-0.940725	0.539286	1	1	5462	tags=43%, list=32%, signal=64%
PID_CD8_TCR_DOWNSTREAM_PATHWAY	-	65	-0.219753	-0.932441	0.58047	1	1	4189	tags=26%, list=25%, signal=35%
PID_AR_NONGENOMIC_PATHWAY	-	31	-0.25373	-0.916626	0.566355	1	1	5155	tags=39%, list=31%, signal=56%
PID_EPHA_FWDPATHWAY	-	34	-0.24969	-0.913316	0.601852	1	1	3587	tags=29%, list=21%, signal=37%
PID_ANTHRAX_PATHWAY	-	17	-0.301366	-0.910805	0.584838	1	1	4736	tags=35%, list=28%, signal=49%
PID_BETA_CATENIN_NUC_PATHWAY	-	77	-0.211323	-0.905896	0.659889	1	1	3253	tags=25%, list=19%, signal=30%
PID_IL4_2PATHWAY	-	62	-0.215764	-0.905763	0.626298	1	1	4266	tags=29%, list=25%, signal=39%
PID_CXCR4_PATHWAY	-	100	-0.198597	-0.898335	0.682456	1	1	4943	tags=37%, list=29%, signal=52%
PID_CIRCADIAN_PATHWAY	-	16	-0.302918	-0.894324	0.605893	1	1	2949	tags=25%, list=17%, signal=30%
PID_RXR_VDR_PATHWAY	-	26	-0.263079	-0.892	0.62756	1	1	1211	tags=15%, list=7%, signal=17%
PID_CMYB_PATHWAY	-	84	-0.203032	-0.889244	0.710669	1	1	4560	tags=30%, list=27%, signal=41%
PID_IL23_PATHWAY	-	37	-0.236217	-0.885465	0.654851	1	1	5703	tags=49%, list=34%, signal=73%
PID_TXA2PATHWAY	-	55	-0.215266	-0.87691	0.675229	1	1	5049	tags=42%, list=30%, signal=59%
PID_PRL_SIGNALING_EVENTS_PATHWAY	-	23	-0.259479	-0.876516	0.643123	1	1	4710	tags=35%, list=28%, signal=48%
PID_CERAMIDE_PATHWAY	-	48	-0.221258	-0.875225	0.684982	1	1	4498	tags=35%, list=27%, signal=48%
PID_P75_NTR_PATHWAY	-	67	-0.203482	-0.855349	0.723881	1	1	5150	tags=40%, list=30%, signal=58%
PID_THROMBIN_PAR1_PATHWAY	-	42	-0.221012	-0.853684	0.733333	1	1	5155	tags=38%, list=31%, signal=55%
PID_MYC_REPRESS_PATHWAY	-	62	-0.205133	-0.851984	0.719626	1	1	4184	tags=32%, list=25%, signal=43%
PID_AURORA_A_PATHWAY	-	30	-0.244649	-0.849018	0.688462	1	1	2101	tags=17%, list=12%, signal=19%
PID_INTEGRIN2_PATHWAY	-	29	-0.242408	-0.849017	0.692884	1	1	361	tags=10%, list=2%, signal=11%
PID_INSULIN_GLUCOSE_PATHWAY	-	26	-0.24587	-0.836185	0.740602	1	1	94	tags=8%, list=1%, signal=8%
PID_EPHA2_FWD_PATHWAY	-	18	-0.269908	-0.828296	0.70073	1	1	4836	tags=33%, list=29%, signal=47%
PID_ARF6_DOWNSTREAM_PATHWAY	-	15	-0.282525	-0.814758	0.718284	1	1	3587	tags=33%, list=21%, signal=42%
PID_NEPHRIN_NEPH1_PATHWAY	-	31	-0.224765	-0.79255	0.773649	1	1	4232	tags=32%, list=25%, signal=43%
PID_FANCONI_PATHWAY	-	44	-0.205231	-0.792473	0.801457	1	1	2334	tags=18%, list=14%, signal=21%
PID_INTEGRIN5_PATHWAY	-	17	-0.260099	-0.784813	0.762162	1	1	3424	tags=29%, list=20%, signal=37%
PID_S1P_S1P1_PATHWAY	-	21	-0.24088	-0.768966	0.818854	1	1	5155	tags=43%, list=31%, signal=62%
PID_INTEGRIN3_PATHWAY	-	43	-0.190119	-0.735354	0.890805	1	1	2272	tags=16%, list=13%, signal=19%
PID_HDAC_CLASSIII_PATHWAY	-	25	-0.218341	-0.730604	0.878049	1	1	4427	tags=36%, list=26%, signal=49%
PID_IL8_CXCR2_PATHWAY	-	33	-0.196492	-0.708993	0.91182	1	1	5194	tags=36%, list=31%, signal=52%
PID_CD8_TCR_PATHWAY	-	53	-0.174957	-0.705244	0.9375	1	1	4499	tags=28%, list=27%, signal=38%
PID_BCR_5PATHWAY	-	65	-0.16812	-0.699864	0.945155	1	1	4942	tags=32%, list=29%, signal=45%
PID_AMB2_NEUTROPHILS_PATHWAY	-	41	-0.181149	-0.686269	0.953237	1	1	5096	tags=37%, list=30%, signal=52%
PID_ARF_3PATHWAY	-	19	-0.21607	-0.666827	0.893502	1	1	4710	tags=42%, list=28%, signal=58%
PID_TCR_PATHWAY	-	66	-0.151317	-0.629766	0.987522	1	1	4499	tags=29%, list=27%, signal=39%
PID_TOLL_ENDOGENOUS_PATHWAY	-	25	-0.175375	-0.590276	0.968343	1	1	6220	tags=48%, list=37%, signal=76%
PID_CXCR3_PATHWAY	-	43	-0.142966	-0.548989	0.998073	1	1	5804	tags=37%, list=34%, signal=57%
PID_IL8_CXCR1_PATHWAY	-	26	-0.15594	-0.536409	0.989071	1	1	5094	tags=35%, list=30%, signal=49%
PID_FOXO_PATHWAY	-	49	-0.135159	-0.5311	0.992453	1	1	4244	tags=20%, list=25%, signal=27%
PID_INTEGRIN_A4B1_PATHWAY	-	32	-0.143162	-0.5136	0.996296	1	1	14481	tags=100%, list=86%, signal=699%
PID_NFKAPPAB_ATYPICAL_PATHWAY	-	17	-0.151053	-0.451417	0.998124	0.99924	1	6598	tags=47%, list=39%, signal=77%

## Sheet: IDHwt-astrocytoma-CI
NAME	Enrichment Direction	SIZE	ES	NES	NOM p-val	FDR q-val	FWER p-val	RANK AT MAX	LEADING EDGE
PID_E2F_PATHWAY	+	70	0.634404	2.78291	0	0	0	3245	tags=64%, list=19%, signal=79%
PID_FOXM1_PATHWAY	+	39	0.727379	2.76309	0	0	0	2405	tags=69%, list=14%, signal=81%
PID_FANCONI_PATHWAY	+	44	0.679506	2.67843	0	0	0	3862	tags=75%, list=23%, signal=97%
PID_HES_HEY_PATHWAY	+	48	0.642198	2.59038	0	0	0	2790	tags=50%, list=17%, signal=60%
PID_BARD1_PATHWAY	+	29	0.72148	2.56819	0	0	0	4201	tags=86%, list=25%, signal=115%
PID_ATR_PATHWAY	+	39	0.66561	2.56246	0	0	0	2100	tags=59%, list=12%, signal=67%
PID_PLK1_PATHWAY	+	42	0.655016	2.5351	0	0	0	2591	tags=62%, list=15%, signal=73%
PID_ATM_PATHWAY	+	34	0.655781	2.43898	0	0	0	3460	tags=62%, list=20%, signal=78%
PID_SMAD2_3NUCLEAR_PATHWAY	+	81	0.513353	2.32073	0	0	0	3644	tags=49%, list=22%, signal=63%
PID_INTEGRIN1_PATHWAY	+	66	0.533519	2.31331	0	0	0	3671	tags=50%, list=22%, signal=64%
PID_TELOMERASE_PATHWAY	+	68	0.520343	2.27801	0	0	0	3470	tags=53%, list=21%, signal=66%
PID_AURORA_B_PATHWAY	+	38	0.578213	2.18083	0	0.000262995	0.002	3508	tags=63%, list=21%, signal=80%
PID_MYC_ACTIV_PATHWAY	+	79	0.47858	2.16715	0	0.000372802	0.003	1912	tags=34%, list=11%, signal=38%
PID_P53_REGULATION_PATHWAY	+	56	0.517011	2.15243	0	0.00056804	0.005	2005	tags=41%, list=12%, signal=46%
PID_NOTCH_PATHWAY	+	58	0.518196	2.14211	0	0.000530171	0.005	2494	tags=45%, list=15%, signal=52%
PID_RB_1PATHWAY	+	65	0.48236	2.06105	0	0.00109386	0.011	3563	tags=45%, list=21%, signal=56%
PID_AR_PATHWAY	+	61	0.482922	2.05479	0	0.00102951	0.011	4667	tags=62%, list=28%, signal=86%
PID_LYMPH_ANGIOGENESIS_PATHWAY	+	24	0.559821	1.89401	0.00429185	0.00694922	0.077	3392	tags=63%, list=20%, signal=78%
PID_SMAD2_3PATHWAY	+	17	0.584608	1.86819	0.00194932	0.00847486	0.095	2362	tags=59%, list=14%, signal=68%
PID_HIF2PATHWAY	+	34	0.480266	1.79315	0.00409836	0.0173006	0.192	3224	tags=41%, list=19%, signal=51%
PID_FRA_PATHWAY	+	36	0.473579	1.79159	0	0.0165646	0.193	3470	tags=39%, list=21%, signal=49%
PID_CMYB_PATHWAY	+	84	0.402369	1.78598	0	0.0168154	0.205	2512	tags=32%, list=15%, signal=38%
PID_INTEGRIN3_PATHWAY	+	43	0.451399	1.77387	0	0.0187987	0.233	3334	tags=42%, list=20%, signal=52%
PID_TCPTP_PATHWAY	+	43	0.448971	1.75514	0.00831601	0.022212	0.287	4261	tags=56%, list=25%, signal=74%
PID_ILK_PATHWAY	+	45	0.420706	1.68274	0.00198807	0.0420428	0.498	5359	tags=56%, list=32%, signal=81%
PID_HIV_NEF_PATHWAY	+	35	0.432803	1.65871	0.00201207	0.0507269	0.575	2861	tags=34%, list=17%, signal=41%
PID_ECADHERIN_KERATINOCYTE_PATHWAY	+	20	0.516669	1.65869	0.0248963	0.0488481	0.575	4139	tags=55%, list=24%, signal=73%
PID_P53_DOWNSTREAM_PATHWAY	+	133	0.33438	1.64994	0	0.0502332	0.603	3731	tags=34%, list=22%, signal=43%
PID_UPA_UPAR_PATHWAY	+	42	0.418464	1.64648	0.0101626	0.04992	0.611	6077	tags=52%, list=36%, signal=82%
PID_BETA_CATENIN_NUC_PATHWAY	+	77	0.373209	1.63247	0.00402414	0.0543345	0.648	4821	tags=45%, list=29%, signal=63%
PID_HEDGEHOG_GLI_PATHWAY	+	48	0.405092	1.60933	0.0150538	0.0627141	0.723	2702	tags=40%, list=16%, signal=47%
PID_FOXO_PATHWAY	+	49	0.390112	1.60929	0.00416667	0.0607543	0.723	2005	tags=31%, list=12%, signal=35%
PID_FAK_PATHWAY	+	57	0.379659	1.6051	0.0173913	0.0612944	0.738	3559	tags=37%, list=21%, signal=47%
PID_ANGIOPOIETIN_RECEPTOR_PATHWAY	+	50	0.39166	1.59737	0.014553	0.062599	0.75	3559	tags=36%, list=21%, signal=45%
PID_P73PATHWAY	+	76	0.358093	1.59172	0.00622407	0.0636401	0.763	2956	tags=33%, list=17%, signal=40%
PID_HDAC_CLASSI_PATHWAY	+	65	0.366716	1.56923	0.0117417	0.073254	0.812	2834	tags=35%, list=17%, signal=42%
PID_AVB3_INTEGRIN_PATHWAY	+	74	0.352674	1.5653	0.00201613	0.073418	0.821	4187	tags=36%, list=25%, signal=48%
PID_NFKAPPAB_ATYPICAL_PATHWAY	+	17	0.500086	1.52714	0.0474227	0.0965419	0.908	2311	tags=47%, list=14%, signal=54%
PID_DELTA_NP63_PATHWAY	+	46	0.378275	1.51852	0.015625	0.100063	0.922	3247	tags=30%, list=19%, signal=38%
PID_PTP1B_PATHWAY	+	51	0.372202	1.50343	0.0203666	0.109547	0.943	3842	tags=33%, list=23%, signal=43%
PID_AP1_PATHWAY	+	69	0.3383	1.49631	0.0124481	0.112892	0.95	3775	tags=33%, list=22%, signal=43%
PID_P38_MK2_PATHWAY	+	21	0.456597	1.48343	0.0506073	0.118911	0.965	2405	tags=33%, list=14%, signal=39%
PID_PS1_PATHWAY	+	46	0.374898	1.48316	0.031185	0.116424	0.965	2382	tags=30%, list=14%, signal=35%
PID_BETA_CATENIN_DEG_PATHWAY	+	18	0.467225	1.48263	0.057732	0.114088	0.965	4665	tags=61%, list=28%, signal=84%
PID_PDGFRA_PATHWAY	+	22	0.444855	1.47703	0.0523139	0.115408	0.971	5502	tags=50%, list=33%, signal=74%
PID_AVB3_OPN_PATHWAY	+	31	0.402621	1.4652	0.0528376	0.122163	0.982	3239	tags=39%, list=19%, signal=48%
PID_NECTIN_PATHWAY	+	26	0.425834	1.46511	0.0523013	0.119563	0.982	4187	tags=38%, list=25%, signal=51%
PID_MYC_REPRESS_PATHWAY	+	62	0.340639	1.46389	0.0284464	0.117823	0.984	3470	tags=31%, list=21%, signal=38%
PID_RETINOIC_ACID_PATHWAY	+	30	0.398715	1.46341	0.0403846	0.115872	0.984	3532	tags=43%, list=21%, signal=55%
PID_MYC_PATHWAY	+	25	0.42554	1.46082	0.0587084	0.115467	0.985	4712	tags=44%, list=28%, signal=61%
PID_EPHRINB_REV_PATHWAY	+	30	0.41001	1.45517	0.0569106	0.117137	0.986	3559	tags=33%, list=21%, signal=42%
PID_VEGFR1_PATHWAY	+	26	0.415802	1.45212	0.0556701	0.117611	0.989	2989	tags=42%, list=18%, signal=51%
PID_ECADHERIN_NASCENT_AJ_PATHWAY	+	38	0.386941	1.45114	0.0362173	0.116112	0.989	2309	tags=29%, list=14%, signal=33%
PID_INTEGRIN_CS_PATHWAY	+	26	0.40594	1.44943	0.050813	0.11542	0.991	5502	tags=46%, list=33%, signal=68%
PID_AJDISS_2PATHWAY	+	48	0.353264	1.44731	0.0346232	0.11489	0.991	4139	tags=35%, list=24%, signal=47%
PID_EPHA_FWDPATHWAY	+	34	0.38816	1.43524	0.0551181	0.122497	0.991	3559	tags=38%, list=21%, signal=48%
PID_CD40_PATHWAY	+	31	0.3915	1.42924	0.060241	0.12504	0.992	2097	tags=32%, list=12%, signal=37%
PID_SYNDECAN_1_PATHWAY	+	46	0.357907	1.42632	0.0362173	0.125284	0.994	3885	tags=35%, list=23%, signal=45%
PID_SYNDECAN_4_PATHWAY	+	32	0.383111	1.42151	0.0545851	0.127311	0.995	3392	tags=38%, list=20%, signal=47%
PID_WNT_NONCANONICAL_PATHWAY	+	32	0.392374	1.41973	0.0640496	0.126982	0.995	3675	tags=47%, list=22%, signal=60%
PID_AURORA_A_PATHWAY	+	30	0.392822	1.41229	0.0639098	0.131518	0.997	2989	tags=43%, list=18%, signal=53%
PID_CASPASE_PATHWAY	+	51	0.347118	1.39884	0.0583501	0.141024	0.998	3381	tags=33%, list=20%, signal=42%
PID_AR_TF_PATHWAY	+	51	0.339915	1.38882	0.0626305	0.148817	0.999	2226	tags=24%, list=13%, signal=27%
PID_BMP_PATHWAY	+	42	0.345061	1.36164	0.0788913	0.173265	1	2723	tags=31%, list=16%, signal=37%
PID_HNF3A_PATHWAY	+	44	0.343361	1.3604	0.0873181	0.171829	1	3539	tags=34%, list=21%, signal=43%
PID_DNA_PK_PATHWAY	+	16	0.447136	1.35471	0.105906	0.175014	1	2797	tags=38%, list=17%, signal=45%
PID_BCR_5PATHWAY	+	65	0.306315	1.33709	0.0734127	0.191204	1	2480	tags=25%, list=15%, signal=29%
PID_CDC42_REG_PATHWAY	+	29	0.374597	1.33057	0.0831683	0.195365	1	2895	tags=34%, list=17%, signal=42%
PID_EPO_PATHWAY	+	34	0.356443	1.3259	0.0950413	0.197111	1	4204	tags=38%, list=25%, signal=51%
PID_ECADHERIN_STABILIZATION_PATHWAY	+	39	0.340705	1.31444	0.0859232	0.207312	1	4518	tags=46%, list=27%, signal=63%
PID_ERB_GENOMIC_PATHWAY	+	15	0.429648	1.30821	0.160677	0.211578	1	3532	tags=47%, list=21%, signal=59%
PID_IL6_7_PATHWAY	+	47	0.327003	1.2958	0.0956341	0.223732	1	3878	tags=34%, list=23%, signal=44%
PID_INSULIN_PATHWAY	+	45	0.31949	1.28843	0.126761	0.229785	1	5291	tags=53%, list=31%, signal=77%
PID_SYNDECAN_2_PATHWAY	+	31	0.349387	1.28521	0.134298	0.230439	1	3799	tags=42%, list=22%, signal=54%
PID_NFKAPPAB_CANONICAL_PATHWAY	+	23	0.381252	1.28157	0.148374	0.232295	1	2528	tags=39%, list=15%, signal=46%
PID_VEGFR1_2_PATHWAY	+	69	0.290792	1.26459	0.0929752	0.251161	1	4139	tags=33%, list=24%, signal=44%
PID_P38_MKK3_6PATHWAY	+	26	0.360716	1.26035	0.133197	0.253642	1	2382	tags=31%, list=14%, signal=36%
PID_INTEGRIN_A9B1_PATHWAY	+	23	0.368307	1.25231	0.18239	0.261209	1	3392	tags=30%, list=20%, signal=38%
PID_HIF1_TFPATHWAY	+	65	0.285968	1.24	0.126016	0.275074	1	3224	tags=26%, list=19%, signal=32%
PID_REG_GR_PATHWAY	+	79	0.279647	1.23513	0.123077	0.27832	1	2259	tags=23%, list=13%, signal=26%
PID_WNT_CANONICAL_PATHWAY	+	20	0.382148	1.23411	0.2	0.276366	1	5699	tags=65%, list=34%, signal=98%
PID_ERA_GENOMIC_PATHWAY	+	64	0.28244	1.22095	0.141631	0.291457	1	3532	tags=36%, list=21%, signal=45%
PID_SHP2_PATHWAY	+	56	0.293297	1.2206	0.170022	0.288568	1	4726	tags=43%, list=28%, signal=59%
PID_FCER1_PATHWAY	+	60	0.283334	1.19886	0.163561	0.319654	1	3559	tags=30%, list=21%, signal=38%
PID_IL2_STAT5_PATHWAY	+	30	0.31975	1.19093	0.201195	0.328556	1	5169	tags=50%, list=31%, signal=72%
PID_HEDGEHOG_2PATHWAY	+	21	0.357598	1.18985	0.23062	0.326504	1	4699	tags=52%, list=28%, signal=72%
PID_IL2_PI3K_PATHWAY	+	34	0.314811	1.18584	0.208748	0.329286	1	2790	tags=32%, list=17%, signal=39%
PID_IL1_PATHWAY	+	34	0.308103	1.16737	0.235409	0.353511	1	3248	tags=32%, list=19%, signal=40%
PID_CIRCADIAN_PATHWAY	+	16	0.381839	1.15465	0.268775	0.371368	1	3516	tags=44%, list=21%, signal=55%
PID_KIT_PATHWAY	+	52	0.274664	1.1405	0.229935	0.391105	1	4233	tags=37%, list=25%, signal=49%
PID_IL2_1PATHWAY	+	55	0.270081	1.13755	0.23622	0.392276	1	5169	tags=47%, list=31%, signal=68%
PID_INTEGRIN5_PATHWAY	+	17	0.360087	1.12376	0.301344	0.413353	1	5502	tags=59%, list=33%, signal=87%
PID_ARF6_TRAFFICKING_PATHWAY	+	49	0.278795	1.12043	0.270833	0.414859	1	4927	tags=45%, list=29%, signal=63%
PID_FGF_PATHWAY	+	55	0.265154	1.10806	0.274468	0.434633	1	2309	tags=22%, list=14%, signal=25%
PID_WNT_SIGNALING_PATHWAY	+	28	0.30931	1.10101	0.294239	0.442827	1	4175	tags=39%, list=25%, signal=52%
PID_FAS_PATHWAY	+	38	0.284201	1.08685	0.305447	0.466461	1	2396	tags=26%, list=14%, signal=31%
PID_NCADHERIN_PATHWAY	+	33	0.293079	1.08485	0.321353	0.465288	1	4273	tags=39%, list=25%, signal=53%
PID_S1P_S1P1_PATHWAY	+	21	0.326214	1.08249	0.340594	0.465277	1	1854	tags=29%, list=11%, signal=32%
PID_ALK1_PATHWAY	+	26	0.316734	1.08185	0.32906	0.461699	1	2774	tags=27%, list=16%, signal=32%
PID_IL4_2PATHWAY	+	62	0.248139	1.07314	0.328713	0.474361	1	5269	tags=35%, list=31%, signal=51%
PID_TNF_PATHWAY	+	45	0.271053	1.06456	0.332653	0.48714	1	2382	tags=27%, list=14%, signal=31%
PID_IGF1_PATHWAY	+	29	0.298451	1.06354	0.355599	0.48445	1	2520	tags=31%, list=15%, signal=36%
PID_MET_PATHWAY	+	79	0.237562	1.06267	0.327451	0.481258	1	4261	tags=33%, list=25%, signal=44%
PID_TOLL_ENDOGENOUS_PATHWAY	+	25	0.30654	1.06178	0.356394	0.478227	1	6493	tags=56%, list=38%, signal=91%
PID_A6B1_A6B4_INTEGRIN_PATHWAY	+	46	0.267861	1.05872	0.373102	0.479988	1	3581	tags=30%, list=21%, signal=39%
PID_PRL_SIGNALING_EVENTS_PATHWAY	+	23	0.315291	1.05222	0.383197	0.488354	1	356	tags=13%, list=2%, signal=13%
PID_CD8_TCR_PATHWAY	+	53	0.252958	1.0367	0.378758	0.515993	1	5164	tags=47%, list=31%, signal=68%
PID_ERBB1_RECEPTOR_PROXIMAL_PATHWAY	+	35	0.274821	1.03498	0.395876	0.514943	1	4878	tags=49%, list=29%, signal=68%
PID_IFNG_PATHWAY	+	40	0.264825	1.03382	0.408998	0.512799	1	2629	tags=30%, list=16%, signal=35%
PID_TCR_PATHWAY	+	66	0.234848	1.01886	0.405858	0.538338	1	4955	tags=39%, list=29%, signal=56%
PID_EPHB_FWD_PATHWAY	+	40	0.264227	1.01884	0.433198	0.533528	1	2411	tags=23%, list=14%, signal=26%
PID_P38_ALPHA_BETA_PATHWAY	+	31	0.275545	1.01047	0.40592	0.546493	1	1774	tags=16%, list=11%, signal=18%
PID_ATF2_PATHWAY	+	58	0.241957	1.00623	0.432773	0.550323	1	3842	tags=29%, list=23%, signal=38%
PID_EPHA2_FWD_PATHWAY	+	18	0.311099	0.988246	0.458918	0.582797	1	2309	tags=28%, list=14%, signal=32%
PID_HDAC_CLASSII_PATHWAY	+	33	0.262592	0.987782	0.492126	0.578694	1	2494	tags=24%, list=15%, signal=28%
PID_ER_NONGENOMIC_PATHWAY	+	41	0.246141	0.971666	0.497863	0.609321	1	2430	tags=24%, list=14%, signal=28%
PID_TRAIL_PATHWAY	+	28	0.26779	0.949963	0.514344	0.651698	1	5129	tags=50%, list=30%, signal=72%
PID_CERAMIDE_PATHWAY	+	48	0.22908	0.939278	0.529897	0.669649	1	2153	tags=21%, list=13%, signal=24%
PID_GLYPICAN_1PATHWAY	+	27	0.265928	0.938606	0.532258	0.665489	1	4578	tags=30%, list=27%, signal=41%
PID_SYNDECAN_3_PATHWAY	+	16	0.306488	0.938321	0.549683	0.660587	1	3799	tags=38%, list=22%, signal=48%
PID_TGFBR_PATHWAY	+	55	0.222221	0.918927	0.605825	0.697466	1	5291	tags=44%, list=31%, signal=63%
PID_P38_ALPHA_BETA_DOWNSTREAM_PATHWAY	+	38	0.240706	0.913273	0.603774	0.703763	1	3913	tags=34%, list=23%, signal=44%
PID_AMB2_NEUTROPHILS_PATHWAY	+	41	0.233625	0.907796	0.610879	0.709522	1	4023	tags=24%, list=24%, signal=32%
PID_TAP63_PATHWAY	+	54	0.216829	0.901357	0.621569	0.71719	1	6045	tags=46%, list=36%, signal=72%
PID_ERBB1_INTERNALIZATION_PATHWAY	+	40	0.223301	0.879278	0.693069	0.758048	1	2451	tags=23%, list=15%, signal=26%
PID_IL12_2PATHWAY	+	63	0.209788	0.877894	0.69574	0.754899	1	5220	tags=41%, list=31%, signal=60%
PID_RET_PATHWAY	+	39	0.220341	0.842539	0.75	0.818981	1	4472	tags=31%, list=26%, signal=42%
PID_RXR_VDR_PATHWAY	+	26	0.237192	0.825948	0.760479	0.845438	1	2576	tags=23%, list=15%, signal=27%
PID_NFAT_TFPATHWAY	+	46	0.209539	0.822572	0.760417	0.845264	1	5088	tags=35%, list=30%, signal=50%
PID_GMCSF_PATHWAY	+	37	0.21638	0.816624	0.766393	0.849486	1	2309	tags=19%, list=14%, signal=22%
PID_ERBB2_ERBB3_PATHWAY	+	44	0.207361	0.814422	0.807933	0.846664	1	2451	tags=20%, list=15%, signal=24%
PID_PI3KCI_PATHWAY	+	49	0.200056	0.813465	0.8	0.842098	1	3823	tags=31%, list=23%, signal=39%
PID_PDGFRB_PATHWAY	+	126	0.164034	0.799809	0.916493	0.858487	1	2309	tags=16%, list=14%, signal=18%
PID_LKB1_PATHWAY	+	46	0.19594	0.794714	0.850807	0.85984	1	2216	tags=15%, list=13%, signal=17%
PID_IL27_PATHWAY	+	26	0.231429	0.789371	0.807095	0.862206	1	2259	tags=15%, list=13%, signal=18%
PID_HDAC_CLASSIII_PATHWAY	+	25	0.227404	0.783187	0.802083	0.865717	1	852	tags=12%, list=5%, signal=13%
PID_IL23_PATHWAY	+	37	0.193146	0.742448	0.880252	0.915892	1	3842	tags=27%, list=23%, signal=35%
PID_ARF_3PATHWAY	+	19	0.231736	0.731246	0.845188	0.922287	1	4545	tags=42%, list=27%, signal=58%
PID_CXCR4_PATHWAY	+	100	0.152133	0.712282	0.977366	0.935621	1	3791	tags=22%, list=22%, signal=28%
PID_IL12_STAT4_PATHWAY	+	33	0.178368	0.659959	0.94664	0.969	1	5115	tags=36%, list=30%, signal=52%
PID_INTEGRIN2_PATHWAY	+	29	0.166694	0.604475	0.986221	0.987645	1	5726	tags=31%, list=34%, signal=47%
PID_THROMBIN_PAR4_PATHWAY	+	15	0.162982	0.491875	0.993927	0.997639	1	3909	tags=27%, list=23%, signal=35%
PID_RHODOPSIN_PATHWAY	-	24	-0.472583	-1.58714	0.0372671	0.716235	0.776	5194	tags=54%, list=31%, signal=78%
PID_ALPHA_SYNUCLEIN_PATHWAY	-	33	-0.418475	-1.54572	0.0265849	0.488852	0.872	3401	tags=33%, list=20%, signal=42%
PID_IL8_CXCR1_PATHWAY	-	26	-0.418948	-1.45562	0.058	0.613527	0.976	3246	tags=42%, list=19%, signal=52%
PID_CONE_PATHWAY	-	23	-0.383865	-1.29761	0.126953	1	1	1287	tags=22%, list=8%, signal=23%
PID_IL8_CXCR2_PATHWAY	-	33	-0.344663	-1.27983	0.144869	1	1	3246	tags=30%, list=19%, signal=37%
PID_NFAT_3PATHWAY	-	53	-0.301675	-1.24845	0.137746	1	1	4116	tags=43%, list=24%, signal=57%
PID_ERBB_NETWORK_PATHWAY	-	15	-0.402539	-1.21111	0.222441	1	1	3540	tags=40%, list=21%, signal=51%
PID_RAS_PATHWAY	-	30	-0.326891	-1.17091	0.240079	1	1	4402	tags=43%, list=26%, signal=58%
PID_REELIN_PATHWAY	-	29	-0.330147	-1.15448	0.24015	1	1	3411	tags=34%, list=20%, signal=43%
PID_S1P_META_PATHWAY	-	21	-0.347295	-1.14394	0.255814	1	1	562	tags=19%, list=3%, signal=20%
PID_RAC1_REG_PATHWAY	-	37	-0.306812	-1.14044	0.265151	1	1	758	tags=19%, list=4%, signal=20%
PID_ENDOTHELIN_PATHWAY	-	63	-0.266884	-1.10767	0.280464	1	1	3246	tags=27%, list=19%, signal=33%
PID_S1P_S1P2_PATHWAY	-	24	-0.323286	-1.10608	0.311983	1	1	562	tags=17%, list=3%, signal=17%
PID_P75_NTR_PATHWAY	-	67	-0.243093	-1.06051	0.346228	1	1	2570	tags=24%, list=15%, signal=28%
PID_THROMBIN_PAR1_PATHWAY	-	42	-0.264087	-1.04287	0.395918	1	1	1188	tags=19%, list=7%, signal=20%
PID_TCR_CALCIUM_PATHWAY	-	28	-0.290505	-1.02281	0.418561	1	1	2759	tags=21%, list=16%, signal=26%
PID_CDC42_PATHWAY	-	70	-0.234045	-1.02104	0.413729	1	1	3059	tags=26%, list=18%, signal=31%
PID_S1P_S1P3_PATHWAY	-	29	-0.282964	-1.01968	0.413386	1	1	562	tags=14%, list=3%, signal=14%
PID_INTEGRIN_A4B1_PATHWAY	-	32	-0.274618	-1.01918	0.414914	0.994327	1	4090	tags=38%, list=24%, signal=49%
PID_ERBB1_DOWNSTREAM_PATHWAY	-	104	-0.215128	-1.00593	0.434951	0.993302	1	3377	tags=25%, list=20%, signal=31%
PID_AR_NONGENOMIC_PATHWAY	-	31	-0.27873	-1.00536	0.436105	0.948063	1	2714	tags=26%, list=16%, signal=31%
PID_ARF6_PATHWAY	-	35	-0.265442	-0.992715	0.469428	0.946384	1	3246	tags=29%, list=19%, signal=35%
PID_ARF6_DOWNSTREAM_PATHWAY	-	15	-0.3318	-0.992339	0.438272	0.90635	1	4645	tags=40%, list=27%, signal=55%
PID_LYSOPHOSPHOLIPID_PATHWAY	-	65	-0.234199	-0.989548	0.461812	0.877989	1	3246	tags=29%, list=19%, signal=36%
PID_NEPHRIN_NEPH1_PATHWAY	-	31	-0.261764	-0.957804	0.556604	0.942137	1	3669	tags=35%, list=22%, signal=45%
PID_RHOA_REG_PATHWAY	-	43	-0.237589	-0.928585	0.57935	0.997364	1	1080	tags=14%, list=6%, signal=15%
PID_TRKR_PATHWAY	-	62	-0.217518	-0.917342	0.603922	0.993986	1	4335	tags=34%, list=26%, signal=45%
PID_IL3_PATHWAY	-	27	-0.255566	-0.895235	0.625251	1	1	4248	tags=37%, list=25%, signal=49%
PID_RAC1_PATHWAY	-	53	-0.214476	-0.890211	0.664717	1	1	3381	tags=26%, list=20%, signal=33%
PID_HNF3B_PATHWAY	-	45	-0.22533	-0.886341	0.686538	0.979005	1	3935	tags=29%, list=23%, signal=38%
PID_ANTHRAX_PATHWAY	-	17	-0.284497	-0.883812	0.616731	0.954136	1	2052	tags=18%, list=12%, signal=20%
PID_CXCR3_PATHWAY	-	43	-0.218299	-0.858119	0.703488	0.989921	1	562	tags=12%, list=3%, signal=12%
PID_INSULIN_GLUCOSE_PATHWAY	-	26	-0.238694	-0.841399	0.722449	0.999717	1	3891	tags=31%, list=23%, signal=40%
PID_RHOA_PATHWAY	-	45	-0.208412	-0.819504	0.783626	1	1	2502	tags=18%, list=15%, signal=21%
PID_NETRIN_PATHWAY	-	32	-0.222934	-0.813693	0.74898	1	1	3052	tags=25%, list=18%, signal=30%
PID_LPA4_PATHWAY	-	15	-0.270464	-0.813067	0.72561	0.976875	1	4514	tags=47%, list=27%, signal=64%
PID_PI3KCI_AKT_PATHWAY	-	35	-0.217113	-0.806395	0.792757	0.96385	1	4446	tags=31%, list=26%, signal=43%
PID_HIF1A_PATHWAY	-	18	-0.255398	-0.801057	0.757576	0.948292	1	3966	tags=44%, list=23%, signal=58%
PID_CD8_TCR_DOWNSTREAM_PATHWAY	-	65	-0.186055	-0.797621	0.855691	0.930091	1	2759	tags=18%, list=16%, signal=22%
PID_LIS1_PATHWAY	-	28	-0.226449	-0.78227	0.788389	0.933048	1	2934	tags=25%, list=17%, signal=30%
PID_TXA2PATHWAY	-	55	-0.190263	-0.779634	0.84879	0.914406	1	3246	tags=20%, list=19%, signal=25%
PID_MAPK_TRK_PATHWAY	-	34	-0.205483	-0.77327	0.829457	0.902287	1	3411	tags=24%, list=20%, signal=29%
PID_ERBB4_PATHWAY	-	38	-0.196561	-0.749471	0.906746	0.913645	1	5431	tags=47%, list=32%, signal=70%
PID_PI3K_PLC_TRK_PATHWAY	-	36	-0.191821	-0.720936	0.909664	0.926117	1	3232	tags=28%, list=19%, signal=34%
PID_MTOR_4PATHWAY	-	67	-0.150187	-0.645445	0.98996	0.963137	1	4540	tags=28%, list=27%, signal=39%

## Sheet: Oligodendroglioma-HI
NAME	Enrichment directionality	SIZE	ES	NES	NOM p-val	FDR q-val	FWER p-val	RANK AT MAX	LEADING EDGE
PID_FOXM1_PATHWAY	+	40	0.650881	2.41576	0	0	0	2473	tags=52%, list=15%, signal=61%
PID_PLK1_PATHWAY	+	42	0.48187	1.80874	0.00345423	0.106396	0.192	2785	tags=43%, list=16%, signal=51%
PID_AURORA_B_PATHWAY	+	38	0.493852	1.79243	0	0.0847727	0.229	3234	tags=47%, list=19%, signal=58%
PID_SYNDECAN_1_PATHWAY	+	46	0.453509	1.74361	0.00163934	0.107038	0.36	3564	tags=41%, list=21%, signal=52%
PID_FANCONI_PATHWAY	+	44	0.408145	1.57663	0.0175747	0.365764	0.836	4981	tags=48%, list=29%, signal=67%
PID_ATR_PATHWAY	+	39	0.424943	1.56708	0.0179739	0.333115	0.859	2675	tags=38%, list=16%, signal=46%
PID_AURORA_A_PATHWAY	+	30	0.447009	1.54944	0.0283806	0.328539	0.893	2637	tags=40%, list=15%, signal=47%
PID_E2F_PATHWAY	+	70	0.372705	1.54708	0.00463679	0.294002	0.896	3486	tags=39%, list=20%, signal=48%
PID_IL27_PATHWAY	+	26	0.466292	1.54158	0.0255102	0.274434	0.903	5246	tags=58%, list=31%, signal=83%
PID_HES_HEY_PATHWAY	+	48	0.387851	1.48098	0.0330709	0.395056	0.98	2875	tags=31%, list=17%, signal=37%
PID_INTEGRIN1_PATHWAY	+	66	0.347918	1.43882	0.0231405	0.485304	0.997	3499	tags=30%, list=21%, signal=38%
PID_ALK1_PATHWAY	+	26	0.430839	1.43093	0.058319	0.47067	0.998	4818	tags=46%, list=28%, signal=64%
PID_ATM_PATHWAY	+	34	0.402691	1.43023	0.0582524	0.436843	0.998	4172	tags=47%, list=25%, signal=62%
PID_PS1_PATHWAY	+	46	0.373864	1.4112	0.0323129	0.462379	0.999	4610	tags=39%, list=27%, signal=54%
PID_RHOA_REG_PATHWAY	+	43	0.350661	1.31031	0.0951613	0.808782	1	3569	tags=40%, list=21%, signal=50%
PID_RB_1PATHWAY	+	65	0.321138	1.30569	0.102649	0.779523	1	4184	tags=35%, list=25%, signal=47%
PID_CERAMIDE_PATHWAY	+	48	0.340636	1.29943	0.105	0.760607	1	3014	tags=31%, list=18%, signal=38%
PID_SYNDECAN_3_PATHWAY	+	16	0.422188	1.2529	0.189895	0.927555	1	4022	tags=44%, list=24%, signal=57%
PID_EPHA_FWDPATHWAY	+	34	0.347044	1.24883	0.183144	0.89726	1	3116	tags=29%, list=18%, signal=36%
PID_EPHRINB_REV_PATHWAY	+	30	0.360202	1.24033	0.17479	0.890649	1	2903	tags=27%, list=17%, signal=32%
PID_PI3KCI_PATHWAY	+	49	0.317998	1.2239	0.166118	0.921618	1	1637	tags=20%, list=10%, signal=23%
PID_BARD1_PATHWAY	+	29	0.363889	1.22192	0.191176	0.888017	1	2995	tags=34%, list=18%, signal=42%
PID_ERA_GENOMIC_PATHWAY	+	64	0.295816	1.21159	0.157119	0.897449	1	3076	tags=27%, list=18%, signal=32%
PID_EPHA2_FWD_PATHWAY	+	18	0.397521	1.20846	0.210708	0.873457	1	919	tags=22%, list=5%, signal=23%
PID_ERB_GENOMIC_PATHWAY	+	15	0.413349	1.20841	0.221818	0.838562	1	4142	tags=40%, list=24%, signal=53%
PID_WNT_CANONICAL_PATHWAY	+	20	0.379441	1.18297	0.228621	0.913047	1	3354	tags=35%, list=20%, signal=44%
PID_P38_MK2_PATHWAY	+	21	0.360577	1.13472	0.298126	1	1	1695	tags=19%, list=10%, signal=21%
PID_ILK_PATHWAY	+	45	0.295191	1.12938	0.261986	1	1	1535	tags=18%, list=9%, signal=19%
PID_NFAT_TFPATHWAY	+	46	0.289052	1.1179	0.28866	1	1	4198	tags=33%, list=25%, signal=43%
PID_AVB3_INTEGRIN_PATHWAY	+	74	0.269982	1.10685	0.28433	1	1	5110	tags=41%, list=30%, signal=58%
PID_DNA_PK_PATHWAY	+	16	0.374055	1.09295	0.34331	1	1	4322	tags=44%, list=25%, signal=59%
PID_IL2_STAT5_PATHWAY	+	30	0.314511	1.0879	0.323102	1	1	6196	tags=53%, list=36%, signal=84%
PID_P73PATHWAY	+	76	0.25901	1.08068	0.313972	1	1	4508	tags=37%, list=26%, signal=50%
PID_TAP63_PATHWAY	+	54	0.273662	1.07638	0.345576	1	1	5157	tags=44%, list=30%, signal=64%
PID_MYC_PATHWAY	+	25	0.321576	1.07442	0.338435	1	1	6227	tags=52%, list=37%, signal=82%
PID_ENDOTHELIN_PATHWAY	+	63	0.26687	1.07392	0.330578	1	1	2778	tags=22%, list=16%, signal=26%
PID_INTEGRIN2_PATHWAY	+	29	0.304761	1.05212	0.372822	1	1	2971	tags=24%, list=17%, signal=29%
PID_AR_NONGENOMIC_PATHWAY	+	31	0.302615	1.04766	0.395623	1	1	3514	tags=29%, list=21%, signal=37%
PID_CDC42_REG_PATHWAY	+	29	0.305837	1.04344	0.402685	1	1	2897	tags=28%, list=17%, signal=33%
PID_SMAD2_3PATHWAY	+	17	0.347134	1.04143	0.399306	1	1	1295	tags=18%, list=8%, signal=19%
PID_HIV_NEF_PATHWAY	+	35	0.287476	1.03442	0.416244	1	1	3858	tags=37%, list=23%, signal=48%
PID_SMAD2_3NUCLEAR_PATHWAY	+	81	0.243658	1.03297	0.383792	1	1	2819	tags=22%, list=17%, signal=27%
PID_FRA_PATHWAY	+	36	0.278527	1.01434	0.41	1	1	3179	tags=28%, list=19%, signal=34%
PID_IL4_2PATHWAY	+	62	0.245697	1.00403	0.440984	1	1	6124	tags=42%, list=36%, signal=65%
PID_WNT_SIGNALING_PATHWAY	+	28	0.29422	0.99775	0.475439	1	1	4236	tags=39%, list=25%, signal=52%
PID_CASPASE_PATHWAY	+	51	0.255876	0.995821	0.439394	1	1	4648	tags=35%, list=27%, signal=48%
PID_HEDGEHOG_2PATHWAY	+	21	0.31321	0.984688	0.497345	1	1	5651	tags=38%, list=33%, signal=57%
PID_INTEGRIN_A9B1_PATHWAY	+	24	0.295752	0.983456	0.483186	1	1	3838	tags=25%, list=23%, signal=32%
PID_PTP1B_PATHWAY	+	52	0.248958	0.979066	0.492114	1	1	1925	tags=17%, list=11%, signal=19%
PID_ANTHRAX_PATHWAY	+	17	0.323545	0.976888	0.475177	1	1	3353	tags=29%, list=20%, signal=37%
PID_CXCR4_PATHWAY	+	100	0.219094	0.961571	0.518464	1	1	6163	tags=41%, list=36%, signal=64%
PID_AR_PATHWAY	+	61	0.236504	0.961498	0.544118	1	1	5535	tags=39%, list=33%, signal=58%
PID_MYC_REPRESS_PATHWAY	+	62	0.234801	0.959404	0.523179	1	1	2848	tags=24%, list=17%, signal=29%
PID_MET_PATHWAY	+	79	0.225734	0.955708	0.56872	1	1	4939	tags=33%, list=29%, signal=46%
PID_TRAIL_PATHWAY	+	28	0.278165	0.950391	0.527682	1	1	3746	tags=32%, list=22%, signal=41%
PID_RAC1_PATHWAY	+	53	0.241986	0.949146	0.556281	1	1	6034	tags=42%, list=35%, signal=64%
PID_BETA_CATENIN_DEG_PATHWAY	+	18	0.311956	0.946947	0.527825	1	1	4610	tags=44%, list=27%, signal=61%
PID_P53_DOWNSTREAM_PATHWAY	+	133	0.202798	0.944165	0.582435	1	1	3258	tags=25%, list=19%, signal=30%
PID_NFKAPPAB_ATYPICAL_PATHWAY	+	17	0.31294	0.940854	0.564912	1	1	4569	tags=41%, list=27%, signal=56%
PID_MYC_ACTIV_PATHWAY	+	79	0.222318	0.937392	0.587057	1	1	2302	tags=20%, list=14%, signal=23%
PID_ECADHERIN_NASCENT_AJ_PATHWAY	+	38	0.266304	0.936556	0.571895	1	1	2289	tags=18%, list=13%, signal=21%
PID_HNF3A_PATHWAY	+	44	0.243679	0.930011	0.581994	1	1	2464	tags=18%, list=14%, signal=21%
PID_DELTA_NP63_PATHWAY	+	46	0.238842	0.908812	0.630894	1	1	5272	tags=37%, list=31%, signal=53%
PID_ALPHA_SYNUCLEIN_PATHWAY	+	33	0.260723	0.907473	0.624183	1	1	7041	tags=64%, list=41%, signal=108%
PID_FCER1_PATHWAY	+	60	0.228249	0.906486	0.65082	1	1	4877	tags=30%, list=29%, signal=42%
PID_PDGFRB_PATHWAY	+	126	0.196323	0.90463	0.677725	1	1	1849	tags=14%, list=11%, signal=16%
PID_CXCR3_PATHWAY	+	43	0.245501	0.904066	0.610282	1	1	1205	tags=12%, list=7%, signal=12%
PID_INTEGRIN3_PATHWAY	+	43	0.232362	0.903943	0.645695	1	1	6655	tags=49%, list=39%, signal=80%
PID_NOTCH_PATHWAY	+	58	0.227549	0.893975	0.650641	1	1	3715	tags=29%, list=22%, signal=37%
PID_ECADHERIN_STABILIZATION_PATHWAY	+	39	0.242729	0.892632	0.648693	1	1	5961	tags=44%, list=35%, signal=67%
PID_RAC1_REG_PATHWAY	+	37	0.239167	0.884003	0.666667	1	1	3233	tags=27%, list=19%, signal=33%
PID_IL12_2PATHWAY	+	63	0.213885	0.874068	0.696063	1	1	5957	tags=35%, list=35%, signal=54%
PID_CDC42_PATHWAY	+	70	0.208447	0.864356	0.717949	1	1	3512	tags=23%, list=21%, signal=29%
PID_S1P_S1P1_PATHWAY	+	21	0.272591	0.856839	0.671958	1	1	5072	tags=38%, list=30%, signal=54%
PID_TNF_PATHWAY	+	45	0.228382	0.855349	0.737179	1	1	3837	tags=31%, list=23%, signal=40%
PID_AMB2_NEUTROPHILS_PATHWAY	+	41	0.230054	0.851269	0.697952	1	1	2708	tags=20%, list=16%, signal=23%
PID_TCPTP_PATHWAY	+	43	0.224415	0.832857	0.721754	1	1	6251	tags=44%, list=37%, signal=70%
PID_NETRIN_PATHWAY	+	32	0.237635	0.829977	0.716216	1	1	5065	tags=38%, list=30%, signal=53%
PID_ER_NONGENOMIC_PATHWAY	+	41	0.221192	0.827404	0.76087	1	1	2746	tags=20%, list=16%, signal=23%
PID_LKB1_PATHWAY	+	46	0.214096	0.811452	0.773096	1	1	3912	tags=30%, list=23%, signal=39%
PID_NECTIN_PATHWAY	+	26	0.233451	0.804237	0.75	1	1	6251	tags=38%, list=37%, signal=61%
PID_INSULIN_PATHWAY	+	45	0.213383	0.803203	0.79602	1	1	4121	tags=24%, list=24%, signal=32%
PID_UPA_UPAR_PATHWAY	+	42	0.209634	0.793513	0.794408	1	1	7360	tags=55%, list=43%, signal=96%
PID_IL8_CXCR1_PATHWAY	+	26	0.233711	0.780341	0.821732	1	1	2927	tags=19%, list=17%, signal=23%
PID_SHP2_PATHWAY	+	56	0.197545	0.777135	0.824503	1	1	6251	tags=43%, list=37%, signal=67%
PID_TCR_PATHWAY	+	66	0.186857	0.767817	0.869427	1	1	6113	tags=44%, list=36%, signal=68%
PID_REELIN_PATHWAY	+	29	0.223979	0.765481	0.82069	1	1	1126	tags=10%, list=7%, signal=11%
PID_WNT_NONCANONICAL_PATHWAY	+	32	0.215834	0.764244	0.817133	1	1	3354	tags=25%, list=20%, signal=31%
PID_P38_ALPHA_BETA_PATHWAY	+	31	0.21982	0.763014	0.825561	1	1	2704	tags=19%, list=16%, signal=23%
PID_IL3_PATHWAY	+	27	0.225517	0.760826	0.833611	1	1	6113	tags=48%, list=36%, signal=75%
PID_S1P_META_PATHWAY	+	21	0.237556	0.748846	0.832746	1	1	523	tags=10%, list=3%, signal=10%
PID_AP1_PATHWAY	+	69	0.179096	0.735921	0.925982	1	1	3650	tags=20%, list=21%, signal=26%
PID_CD8_TCR_PATHWAY	+	53	0.181561	0.717006	0.912972	1	1	6113	tags=43%, list=36%, signal=67%
PID_IL2_1PATHWAY	+	55	0.177033	0.700747	0.939935	1	1	3948	tags=25%, list=23%, signal=33%
PID_TOLL_ENDOGENOUS_PATHWAY	+	25	0.204601	0.67839	0.923729	1	1	4771	tags=36%, list=28%, signal=50%
PID_ARF6_TRAFFICKING_PATHWAY	+	49	0.174434	0.677236	0.957025	1	1	5217	tags=35%, list=31%, signal=50%
PID_PDGFRA_PATHWAY	+	22	0.202658	0.663758	0.910169	1	1	4877	tags=23%, list=29%, signal=32%
PID_LYSOPHOSPHOLIPID_PATHWAY	+	65	0.159432	0.662448	0.975884	1	1	4773	tags=28%, list=28%, signal=38%
PID_FAK_PATHWAY	+	57	0.162645	0.651622	0.970266	1	1	1535	tags=11%, list=9%, signal=12%
PID_NEPHRIN_NEPH1_PATHWAY	+	31	0.186228	0.644794	0.954625	1	1	3143	tags=19%, list=18%, signal=24%
PID_IL12_STAT4_PATHWAY	+	33	0.17577	0.625064	0.952465	1	1	7550	tags=52%, list=44%, signal=92%
PID_IFNG_PATHWAY	+	40	0.1636	0.615877	0.969453	1	1	2869	tags=18%, list=17%, signal=21%
PID_IL23_PATHWAY	+	37	0.171449	0.615664	0.976027	1	1	5246	tags=35%, list=31%, signal=51%
PID_INTEGRIN_CS_PATHWAY	+	26	0.179068	0.6086	0.959253	1	1	4030	tags=23%, list=24%, signal=30%
PID_IGF1_PATHWAY	+	29	0.164724	0.563238	0.984975	1	1	3462	tags=21%, list=20%, signal=26%
PID_TCR_CALCIUM_PATHWAY	+	28	0.161481	0.548535	0.991319	1	1	4910	tags=29%, list=29%, signal=40%
PID_PI3K_PLC_TRK_PATHWAY	+	36	0.147672	0.531945	0.988525	1	1	6212	tags=39%, list=36%, signal=61%
PID_BCR_5PATHWAY	+	65	0.127394	0.523281	0.996779	1	1	6601	tags=42%, list=39%, signal=68%
PID_INSULIN_GLUCOSE_PATHWAY	+	26	0.156273	0.523163	0.993311	1	1	2148	tags=12%, list=13%, signal=13%
PID_RHOA_PATHWAY	+	45	0.13565	0.512746	0.998342	1	1	3361	tags=16%, list=20%, signal=19%
PID_LYMPH_ANGIOGENESIS_PATHWAY	+	24	0.137906	0.445663	0.998328	1	1	1623	tags=8%, list=10%, signal=9%
PID_INTEGRIN5_PATHWAY	+	17	0.123788	0.370437	1	0.999927	1	803	tags=6%, list=5%, signal=6%
PID_HIF1_TFPATHWAY	-	65	-0.417071	-1.86216	0	0.11559	0.109	2799	tags=34%, list=16%, signal=40%
PID_CIRCADIAN_PATHWAY	-	16	-0.553333	-1.7425	0.0131868	0.176105	0.296	1850	tags=50%, list=11%, signal=56%
PID_ERBB_NETWORK_PATHWAY	-	15	-0.481434	-1.47963	0.0586854	0.866205	0.932	1342	tags=27%, list=8%, signal=29%
PID_RAS_PATHWAY	-	30	-0.387421	-1.44196	0.0412621	0.84558	0.972	5361	tags=47%, list=31%, signal=68%
PID_PI3KCI_AKT_PATHWAY	-	35	-0.364201	-1.42423	0.0409207	0.757513	0.979	3435	tags=40%, list=20%, signal=50%
PID_HEDGEHOG_GLI_PATHWAY	-	48	-0.341322	-1.42274	0.0403023	0.638147	0.98	2775	tags=25%, list=16%, signal=30%
PID_ARF6_DOWNSTREAM_PATHWAY	-	15	-0.448792	-1.36942	0.127711	0.761978	0.995	2069	tags=33%, list=12%, signal=38%
PID_VEGFR1_PATHWAY	-	26	-0.381477	-1.34287	0.0851582	0.774109	1	4953	tags=46%, list=29%, signal=65%
PID_ATF2_PATHWAY	-	58	-0.313164	-1.32829	0.0879121	0.751389	1	3991	tags=36%, list=23%, signal=47%
PID_NFKAPPAB_CANONICAL_PATHWAY	-	23	-0.380607	-1.32066	0.116751	0.710212	1	3573	tags=43%, list=21%, signal=55%
PID_LIS1_PATHWAY	-	28	-0.360394	-1.2957	0.134367	0.746392	1	3484	tags=32%, list=20%, signal=40%
PID_TGFBR_PATHWAY	-	55	-0.301965	-1.27085	0.11054	0.785788	1	1598	tags=20%, list=9%, signal=22%
PID_CD40_PATHWAY	-	31	-0.342343	-1.27001	0.1575	0.72794	1	3573	tags=35%, list=21%, signal=45%
PID_FOXO_PATHWAY	-	49	-0.296698	-1.22595	0.145161	0.860962	1	3469	tags=39%, list=20%, signal=49%
PID_THROMBIN_PAR4_PATHWAY	-	15	-0.37467	-1.17126	0.243243	1	1	1742	tags=20%, list=10%, signal=22%
PID_INTEGRIN_A4B1_PATHWAY	-	32	-0.311871	-1.16807	0.194712	1	1	3079	tags=28%, list=18%, signal=34%
PID_HIF1A_PATHWAY	-	18	-0.370643	-1.16334	0.253041	0.968442	1	2225	tags=28%, list=13%, signal=32%
PID_LPA4_PATHWAY	-	15	-0.374921	-1.15924	0.238318	0.933075	1	2498	tags=27%, list=15%, signal=31%
PID_REG_GR_PATHWAY	-	80	-0.24738	-1.14702	0.203209	0.936034	1	3325	tags=29%, list=20%, signal=36%
PID_S1P_S1P2_PATHWAY	-	24	-0.33114	-1.14562	0.243499	0.89611	1	3739	tags=33%, list=22%, signal=43%
PID_S1P_S1P3_PATHWAY	-	29	-0.301407	-1.11274	0.294404	0.996058	1	2139	tags=21%, list=13%, signal=24%
PID_HIF2PATHWAY	-	34	-0.292689	-1.10934	0.288095	0.965577	1	2323	tags=26%, list=14%, signal=31%
PID_CD8_TCR_DOWNSTREAM_PATHWAY	-	65	-0.250155	-1.1071	0.229692	0.932439	1	4764	tags=34%, list=28%, signal=47%
PID_ERBB4_PATHWAY	-	38	-0.282746	-1.09719	0.282353	0.934426	1	2726	tags=26%, list=16%, signal=31%
PID_AR_TF_PATHWAY	-	51	-0.261875	-1.09543	0.305949	0.903989	1	1882	tags=20%, list=11%, signal=22%
PID_TELOMERASE_PATHWAY	-	68	-0.247819	-1.09313	0.295337	0.878706	1	1100	tags=12%, list=6%, signal=13%
PID_RXR_VDR_PATHWAY	-	26	-0.305086	-1.07325	0.342233	0.92407	1	4052	tags=38%, list=24%, signal=50%
PID_RET_PATHWAY	-	39	-0.270607	-1.07297	0.342298	0.892113	1	1338	tags=15%, list=8%, signal=17%
PID_SYNDECAN_2_PATHWAY	-	31	-0.288663	-1.06917	0.358209	0.874036	1	3325	tags=32%, list=20%, signal=40%
PID_IL1_PATHWAY	-	34	-0.278911	-1.05716	0.353919	0.88813	1	4142	tags=38%, list=24%, signal=50%
PID_ERBB2_ERBB3_PATHWAY	-	44	-0.252819	-1.04068	0.35958	0.921607	1	4222	tags=36%, list=25%, signal=48%
PID_RETINOIC_ACID_PATHWAY	-	30	-0.275863	-1.00669	0.43287	1	1	4326	tags=37%, list=25%, signal=49%
PID_ERBB1_DOWNSTREAM_PATHWAY	-	104	-0.209518	-1.00612	0.430723	0.992577	1	4884	tags=37%, list=29%, signal=51%
PID_TXA2PATHWAY	-	55	-0.236161	-1.006	0.433071	0.963805	1	2498	tags=22%, list=15%, signal=25%
PID_AVB3_OPN_PATHWAY	-	31	-0.266473	-0.982811	0.490099	1	1	3872	tags=35%, list=23%, signal=46%
PID_IL8_CXCR2_PATHWAY	-	33	-0.256636	-0.981905	0.4975	0.99896	1	2277	tags=21%, list=13%, signal=24%
PID_CMYB_PATHWAY	-	84	-0.211652	-0.98158	0.468421	0.973133	1	2952	tags=24%, list=17%, signal=29%
PID_NCADHERIN_PATHWAY	-	33	-0.261831	-0.978381	0.470745	0.959321	1	4007	tags=36%, list=24%, signal=47%
PID_TRKR_PATHWAY	-	62	-0.223619	-0.977173	0.497396	0.939352	1	2701	tags=19%, list=16%, signal=23%
PID_ERBB1_INTERNALIZATION_PATHWAY	-	40	-0.245456	-0.966445	0.496183	0.952184	1	4408	tags=38%, list=26%, signal=50%
PID_MTOR_4PATHWAY	-	67	-0.217688	-0.96618	0.532432	0.929977	1	3435	tags=27%, list=20%, signal=34%
PID_P38_ALPHA_BETA_DOWNSTREAM_PATHWAY	-	38	-0.249788	-0.962466	0.513447	0.919466	1	5467	tags=47%, list=32%, signal=70%
PID_IL6_7_PATHWAY	-	47	-0.233703	-0.952654	0.542105	0.930583	1	2534	tags=21%, list=15%, signal=25%
PID_IL2_PI3K_PATHWAY	-	34	-0.251501	-0.95105	0.52506	0.914809	1	2342	tags=21%, list=14%, signal=24%
PID_EPO_PATHWAY	-	34	-0.244265	-0.934413	0.573566	0.946582	1	3325	tags=26%, list=20%, signal=33%
PID_HDAC_CLASSII_PATHWAY	-	33	-0.249402	-0.929116	0.564706	0.94278	1	1882	tags=15%, list=11%, signal=17%
PID_NFAT_3PATHWAY	-	53	-0.22014	-0.92708	0.619792	0.929469	1	3623	tags=26%, list=21%, signal=33%
PID_BETA_CATENIN_NUC_PATHWAY	-	78	-0.203348	-0.91999	0.619565	0.932087	1	3676	tags=29%, list=22%, signal=37%
PID_KIT_PATHWAY	-	52	-0.222374	-0.916097	0.604222	0.924929	1	4222	tags=33%, list=25%, signal=43%
PID_FGF_PATHWAY	-	55	-0.214962	-0.915518	0.607143	0.908002	1	1401	tags=16%, list=8%, signal=18%
PID_P53_REGULATION_PATHWAY	-	56	-0.212617	-0.913244	0.593407	0.896685	1	2060	tags=18%, list=12%, signal=20%
PID_P38_MKK3_6PATHWAY	-	26	-0.258626	-0.910834	0.610209	0.885885	1	2548	tags=23%, list=15%, signal=27%
PID_ARF_3PATHWAY	-	19	-0.269343	-0.885412	0.622328	0.937342	1	5211	tags=42%, list=31%, signal=61%
PID_MAPK_TRK_PATHWAY	-	34	-0.234815	-0.874477	0.662736	0.946611	1	5710	tags=47%, list=34%, signal=71%
PID_RHODOPSIN_PATHWAY	-	24	-0.251716	-0.869772	0.619159	0.941005	1	5042	tags=42%, list=30%, signal=59%
PID_BMP_PATHWAY	-	42	-0.216647	-0.868425	0.714286	0.927527	1	3178	tags=24%, list=19%, signal=29%
PID_SYNDECAN_4_PATHWAY	-	32	-0.227867	-0.861033	0.707196	0.929324	1	2935	tags=25%, list=17%, signal=30%
PID_HDAC_CLASSIII_PATHWAY	-	25	-0.239697	-0.843376	0.704082	0.953815	1	1794	tags=20%, list=11%, signal=22%
PID_HDAC_CLASSI_PATHWAY	-	66	-0.18954	-0.842207	0.793367	0.940339	1	3141	tags=23%, list=18%, signal=28%
PID_ECADHERIN_KERATINOCYTE_PATHWAY	-	20	-0.253557	-0.841433	0.690073	0.926417	1	169	tags=10%, list=1%, signal=10%
PID_HNF3B_PATHWAY	-	45	-0.207973	-0.837087	0.757106	0.920551	1	2562	tags=20%, list=15%, signal=23%
PID_GLYPICAN_1PATHWAY	-	27	-0.230394	-0.822787	0.757353	0.935014	1	3591	tags=26%, list=21%, signal=33%
PID_GMCSF_PATHWAY	-	37	-0.205802	-0.805558	0.78487	0.953914	1	2823	tags=22%, list=17%, signal=26%
PID_THROMBIN_PAR1_PATHWAY	-	42	-0.196626	-0.793033	0.846154	0.962296	1	2277	tags=17%, list=13%, signal=19%
PID_FAS_PATHWAY	-	38	-0.202909	-0.780952	0.84715	0.967884	1	3874	tags=32%, list=23%, signal=41%
PID_VEGFR1_2_PATHWAY	-	69	-0.17251	-0.78062	0.889197	0.953631	1	2944	tags=20%, list=17%, signal=24%
PID_ARF6_PATHWAY	-	35	-0.20379	-0.777181	0.842825	0.944453	1	3216	tags=23%, list=19%, signal=28%
PID_CONE_PATHWAY	-	23	-0.217088	-0.73764	0.851064	0.985154	1	5078	tags=43%, list=30%, signal=62%
PID_P75_NTR_PATHWAY	-	67	-0.161302	-0.713072	0.949495	0.997379	1	1968	tags=13%, list=12%, signal=15%
PID_A6B1_A6B4_INTEGRIN_PATHWAY	-	46	-0.171386	-0.690134	0.927835	1	1	4417	tags=28%, list=26%, signal=38%
PID_ANGIOPOIETIN_RECEPTOR_PATHWAY	-	50	-0.164265	-0.663796	0.963918	1	1	1559	tags=12%, list=9%, signal=13%
PID_AJDISS_2PATHWAY	-	48	-0.159406	-0.656759	0.960835	0.999522	1	2122	tags=15%, list=12%, signal=17%
PID_EPHB_FWD_PATHWAY	-	40	-0.164512	-0.648525	0.963542	0.990173	1	4222	tags=28%, list=25%, signal=36%
PID_ERBB1_RECEPTOR_PROXIMAL_PATHWAY	-	35	-0.154917	-0.603621	0.98063	0.994366	1	5731	tags=43%, list=34%, signal=64%
PID_PRL_SIGNALING_EVENTS_PATHWAY	-	23	-0.174256	-0.599828	0.975669	0.982043	1	2599	tags=17%, list=15%, signal=20%

## Sheet: Oligodendroglioma-CI
NAME	Enrichment Directionality	SIZE	ES	NES	NOM p-val	FDR q-val	FWER p-val	RANK AT MAX	LEADING EDGE
PID_AR_PATHWAY	+	61	0.505291	2.08081	0	0.00718906	0.005	3582	tags=43%, list=21%, signal=54%
PID_MYC_ACTIV_PATHWAY	+	79	0.439345	1.90135	0	0.0435633	0.062	3039	tags=33%, list=18%, signal=40%
PID_LYMPH_ANGIOGENESIS_PATHWAY	+	24	0.57308	1.88841	0.00202429	0.0323103	0.069	2058	tags=42%, list=12%, signal=47%
PID_AURORA_A_PATHWAY	+	30	0.527916	1.84566	0	0.0416663	0.116	1325	tags=30%, list=8%, signal=32%
PID_P38_MK2_PATHWAY	+	21	0.581074	1.83062	0.00208333	0.0390624	0.135	2663	tags=43%, list=16%, signal=51%
PID_INTEGRIN1_PATHWAY	+	66	0.434664	1.80371	0.00220264	0.0440823	0.178	3290	tags=50%, list=19%, signal=62%
PID_FOXM1_PATHWAY	+	40	0.463849	1.76249	0.00440529	0.0553686	0.247	5077	tags=60%, list=30%, signal=85%
PID_P53_REGULATION_PATHWAY	+	56	0.429318	1.72961	0	0.0657331	0.318	3289	tags=34%, list=19%, signal=42%
PID_E2F_PATHWAY	+	70	0.409987	1.72356	0	0.0615102	0.331	4100	tags=37%, list=24%, signal=49%
PID_SYNDECAN_1_PATHWAY	+	46	0.436205	1.69312	0.00420168	0.0732037	0.412	2150	tags=35%, list=13%, signal=40%
PID_BARD1_PATHWAY	+	29	0.48383	1.68033	0.00417537	0.0751221	0.455	2803	tags=34%, list=16%, signal=41%
PID_PDGFRA_PATHWAY	+	22	0.520613	1.665	0.014433	0.079714	0.497	5064	tags=64%, list=30%, signal=90%
PID_AURORA_B_PATHWAY	+	38	0.443093	1.65076	0.010846	0.0847861	0.546	6634	tags=68%, list=39%, signal=112%
PID_FRA_PATHWAY	+	36	0.453222	1.64339	0.0142857	0.0842379	0.573	4955	tags=61%, list=29%, signal=86%
PID_WNT_CANONICAL_PATHWAY	+	20	0.515485	1.63228	0.0211416	0.085327	0.602	1514	tags=35%, list=9%, signal=38%
PID_IL2_1PATHWAY	+	55	0.40365	1.62584	0.004158	0.0848218	0.619	4007	tags=42%, list=24%, signal=55%
PID_ANGIOPOIETIN_RECEPTOR_PATHWAY	+	50	0.407946	1.61567	0.00867679	0.0871281	0.658	3950	tags=42%, list=23%, signal=55%
PID_ATF2_PATHWAY	+	58	0.394535	1.60898	0.00863931	0.0873496	0.671	5161	tags=48%, list=30%, signal=69%
PID_DNA_PK_PATHWAY	+	16	0.528628	1.57212	0.0357143	0.112172	0.771	2732	tags=38%, list=16%, signal=45%
PID_FANCONI_PATHWAY	+	44	0.405232	1.57187	0.00881057	0.106703	0.771	5756	tags=55%, list=34%, signal=82%
PID_VEGFR1_2_PATHWAY	+	69	0.36294	1.55043	0.00862069	0.1202	0.83	4126	tags=38%, list=24%, signal=50%
PID_HIF2PATHWAY	+	34	0.429778	1.54859	0.0241228	0.116153	0.834	3820	tags=38%, list=22%, signal=49%
PID_IL4_2PATHWAY	+	62	0.379736	1.54412	0.0143541	0.114715	0.841	4159	tags=39%, list=24%, signal=51%
PID_PLK1_PATHWAY	+	42	0.399583	1.53789	0.0128755	0.114964	0.848	5015	tags=52%, list=29%, signal=74%
PID_P73PATHWAY	+	76	0.362122	1.53699	0.0112613	0.11094	0.851	3904	tags=38%, list=23%, signal=49%
PID_MYC_PATHWAY	+	25	0.454442	1.52863	0.0319149	0.11332	0.866	2379	tags=36%, list=14%, signal=42%
PID_ATM_PATHWAY	+	34	0.425547	1.52238	0.0319361	0.114401	0.879	5445	tags=56%, list=32%, signal=82%
PID_MAPK_TRK_PATHWAY	+	34	0.41451	1.51364	0.0237581	0.11665	0.896	3846	tags=38%, list=23%, signal=49%
PID_P38_ALPHA_BETA_DOWNSTREAM_PATHWAY	+	38	0.399658	1.50843	0.036961	0.117089	0.902	2564	tags=29%, list=15%, signal=34%
PID_ALK1_PATHWAY	+	26	0.437778	1.48187	0.0519751	0.136574	0.937	2660	tags=31%, list=16%, signal=36%
PID_AVB3_INTEGRIN_PATHWAY	+	74	0.344897	1.46616	0.0233645	0.147929	0.954	2202	tags=31%, list=13%, signal=36%
PID_TCPTP_PATHWAY	+	43	0.382124	1.46476	0.0375494	0.145	0.955	5074	tags=49%, list=30%, signal=69%
PID_NOTCH_PATHWAY	+	58	0.352168	1.45899	0.0197802	0.146329	0.958	3069	tags=29%, list=18%, signal=36%
PID_INTEGRIN3_PATHWAY	+	43	0.382266	1.45331	0.0492505	0.146762	0.962	2127	tags=35%, list=12%, signal=40%
PID_SHP2_PATHWAY	+	56	0.358719	1.44542	0.0200445	0.150744	0.967	4109	tags=45%, list=24%, signal=59%
PID_ATR_PATHWAY	+	39	0.383881	1.42875	0.0318471	0.164327	0.983	4655	tags=41%, list=27%, signal=56%
PID_ARF_3PATHWAY	+	19	0.463181	1.42439	0.0798319	0.164842	0.984	3015	tags=37%, list=18%, signal=45%
PID_SMAD2_3PATHWAY	+	17	0.467736	1.41597	0.0829787	0.169802	0.989	5479	tags=53%, list=32%, signal=78%
PID_NFAT_3PATHWAY	+	53	0.351487	1.41457	0.0494382	0.167137	0.99	3128	tags=28%, list=18%, signal=35%
PID_HIF1_TFPATHWAY	+	65	0.33881	1.40043	0.0328638	0.179229	0.992	2446	tags=26%, list=14%, signal=30%
PID_SMAD2_3NUCLEAR_PATHWAY	+	81	0.316036	1.36932	0.0475113	0.213275	1	4016	tags=33%, list=24%, signal=43%
PID_EPHA2_FWD_PATHWAY	+	18	0.443665	1.36129	0.113281	0.218669	1	1800	tags=33%, list=11%, signal=37%
PID_PRL_SIGNALING_EVENTS_PATHWAY	+	23	0.409873	1.3571	0.107822	0.21853	1	3219	tags=39%, list=19%, signal=48%
PID_RHOA_PATHWAY	+	45	0.341037	1.33686	0.0899358	0.242069	1	4126	tags=40%, list=24%, signal=53%
PID_HES_HEY_PATHWAY	+	48	0.340066	1.32961	0.0942529	0.247557	1	5009	tags=42%, list=29%, signal=59%
PID_INSULIN_GLUCOSE_PATHWAY	+	26	0.393072	1.29706	0.121339	0.292895	1	2897	tags=27%, list=17%, signal=32%
PID_IL3_PATHWAY	+	27	0.371352	1.29402	0.133047	0.292172	1	3122	tags=33%, list=18%, signal=41%
PID_RETINOIC_ACID_PATHWAY	+	30	0.368092	1.28889	0.119565	0.293275	1	2208	tags=23%, list=13%, signal=27%
PID_LKB1_PATHWAY	+	46	0.337661	1.28281	0.0995671	0.296088	1	4890	tags=39%, list=29%, signal=55%
PID_P53_DOWNSTREAM_PATHWAY	+	133	0.270388	1.27879	0.0640732	0.297268	1	3559	tags=29%, list=21%, signal=37%
PID_CD8_TCR_DOWNSTREAM_PATHWAY	+	65	0.30579	1.25621	0.113122	0.329593	1	5697	tags=48%, list=33%, signal=71%
PID_ECADHERIN_STABILIZATION_PATHWAY	+	39	0.331965	1.25399	0.136659	0.326912	1	2605	tags=31%, list=15%, signal=36%
PID_AP1_PATHWAY	+	69	0.293799	1.24921	0.0962801	0.329121	1	2127	tags=25%, list=12%, signal=28%
PID_IL2_STAT5_PATHWAY	+	30	0.350951	1.24902	0.172199	0.323208	1	4471	tags=47%, list=26%, signal=63%
PID_RB_1PATHWAY	+	65	0.291114	1.22469	0.110375	0.361957	1	3780	tags=29%, list=22%, signal=37%
PID_ARF6_DOWNSTREAM_PATHWAY	+	15	0.411869	1.22006	0.203991	0.364385	1	1623	tags=33%, list=10%, signal=37%
PID_TELOMERASE_PATHWAY	+	68	0.284957	1.21317	0.13449	0.371807	1	3846	tags=28%, list=23%, signal=36%
PID_TAP63_PATHWAY	+	54	0.292823	1.18013	0.201699	0.431508	1	3559	tags=37%, list=21%, signal=47%
PID_ILK_PATHWAY	+	45	0.301731	1.17607	0.214894	0.432714	1	5099	tags=47%, list=30%, signal=66%
PID_IGF1_PATHWAY	+	29	0.336045	1.17318	0.236686	0.431645	1	3540	tags=34%, list=21%, signal=43%
PID_PS1_PATHWAY	+	46	0.301394	1.15224	0.230263	0.470552	1	3846	tags=30%, list=23%, signal=39%
PID_TGFBR_PATHWAY	+	55	0.282905	1.15044	0.210291	0.467127	1	2379	tags=20%, list=14%, signal=23%
PID_ERBB2_ERBB3_PATHWAY	+	44	0.300818	1.1474	0.234672	0.466392	1	5129	tags=43%, list=30%, signal=62%
PID_MYC_REPRESS_PATHWAY	+	62	0.275579	1.1314	0.241597	0.495914	1	4613	tags=39%, list=27%, signal=53%
PID_VEGFR1_PATHWAY	+	26	0.34096	1.13087	0.296907	0.489543	1	1422	tags=19%, list=8%, signal=21%
PID_PI3K_PLC_TRK_PATHWAY	+	36	0.306175	1.12966	0.27907	0.484608	1	5247	tags=39%, list=31%, signal=56%
PID_UPA_UPAR_PATHWAY	+	42	0.297946	1.12958	0.264463	0.477567	1	2127	tags=26%, list=12%, signal=30%
PID_P38_MKK3_6PATHWAY	+	26	0.332257	1.12647	0.25636	0.477482	1	2253	tags=23%, list=13%, signal=27%
PID_INSULIN_PATHWAY	+	45	0.28966	1.1207	0.277419	0.483749	1	3866	tags=36%, list=23%, signal=46%
PID_IL6_7_PATHWAY	+	47	0.287634	1.11499	0.263736	0.48942	1	2071	tags=19%, list=12%, signal=22%
PID_ERBB1_DOWNSTREAM_PATHWAY	+	104	0.246216	1.11463	0.242353	0.483353	1	5247	tags=38%, list=31%, signal=54%
PID_NFKAPPAB_ATYPICAL_PATHWAY	+	17	0.368275	1.11168	0.33049	0.483625	1	3122	tags=35%, list=18%, signal=43%
PID_DELTA_NP63_PATHWAY	+	46	0.275252	1.09406	0.30719	0.516401	1	4076	tags=33%, list=24%, signal=43%
PID_PDGFRB_PATHWAY	+	126	0.233306	1.09404	0.241784	0.509423	1	3950	tags=30%, list=23%, signal=39%
PID_TCR_CALCIUM_PATHWAY	+	28	0.308674	1.07927	0.331349	0.535265	1	1480	tags=18%, list=9%, signal=20%
PID_WNT_SIGNALING_PATHWAY	+	28	0.310532	1.07808	0.31185	0.530689	1	2258	tags=25%, list=13%, signal=29%
PID_HDAC_CLASSIII_PATHWAY	+	25	0.32286	1.07769	0.346392	0.524549	1	2717	tags=32%, list=16%, signal=38%
PID_ECADHERIN_NASCENT_AJ_PATHWAY	+	38	0.287584	1.05916	0.36	0.560075	1	3552	tags=39%, list=21%, signal=50%
PID_A6B1_A6B4_INTEGRIN_PATHWAY	+	46	0.271259	1.05863	0.335731	0.554273	1	2002	tags=24%, list=12%, signal=27%
PID_PTP1B_PATHWAY	+	52	0.267599	1.05222	0.371795	0.56147	1	2340	tags=21%, list=14%, signal=24%
PID_TRAIL_PATHWAY	+	28	0.30562	1.05212	0.36044	0.554726	1	3143	tags=29%, list=18%, signal=35%
PID_HDAC_CLASSI_PATHWAY	+	66	0.252485	1.04606	0.362256	0.560956	1	2770	tags=29%, list=16%, signal=34%
PID_ERBB1_INTERNALIZATION_PATHWAY	+	40	0.273911	1.0318	0.41629	0.587453	1	3408	tags=25%, list=20%, signal=31%
PID_GLYPICAN_1PATHWAY	+	27	0.298641	1.01959	0.420043	0.608288	1	1871	tags=30%, list=11%, signal=33%
PID_EPO_PATHWAY	+	34	0.272529	1.01637	0.424686	0.608765	1	1730	tags=18%, list=10%, signal=20%
PID_SYNDECAN_4_PATHWAY	+	32	0.285631	1.01627	0.43595	0.601897	1	2002	tags=22%, list=12%, signal=25%
PID_CMYB_PATHWAY	+	84	0.230694	1.00893	0.423163	0.611633	1	3552	tags=25%, list=21%, signal=31%
PID_HIF1A_PATHWAY	+	18	0.325432	0.994544	0.477801	0.638483	1	1611	tags=22%, list=9%, signal=25%
PID_AR_TF_PATHWAY	+	51	0.250665	0.987529	0.464853	0.648182	1	3212	tags=27%, list=19%, signal=34%
PID_HEDGEHOG_GLI_PATHWAY	+	48	0.249371	0.981491	0.490486	0.655993	1	2666	tags=23%, list=16%, signal=27%
PID_NECTIN_PATHWAY	+	26	0.285196	0.974555	0.463362	0.664349	1	3540	tags=35%, list=21%, signal=44%
PID_IL12_STAT4_PATHWAY	+	33	0.266705	0.964915	0.478992	0.680549	1	5899	tags=55%, list=35%, signal=83%
PID_IL12_2PATHWAY	+	63	0.232098	0.960754	0.529412	0.682603	1	3846	tags=29%, list=23%, signal=37%
PID_LIS1_PATHWAY	+	28	0.270773	0.930966	0.572052	0.746193	1	914	tags=14%, list=5%, signal=15%
PID_PI3KCI_AKT_PATHWAY	+	35	0.257744	0.925494	0.592751	0.751514	1	5247	tags=37%, list=31%, signal=54%
PID_FOXO_PATHWAY	+	49	0.234151	0.923677	0.585106	0.747647	1	3023	tags=20%, list=18%, signal=25%
PID_EPHA_FWDPATHWAY	+	34	0.259395	0.917245	0.592672	0.755236	1	1772	tags=18%, list=10%, signal=20%
PID_HDAC_CLASSII_PATHWAY	+	33	0.256119	0.913459	0.620253	0.756031	1	2477	tags=27%, list=15%, signal=32%
PID_CXCR4_PATHWAY	+	100	0.201331	0.904729	0.656818	0.768487	1	4277	tags=31%, list=25%, signal=41%
PID_FAK_PATHWAY	+	57	0.222116	0.902731	0.643154	0.765151	1	3552	tags=28%, list=21%, signal=35%
PID_TRKR_PATHWAY	+	62	0.216089	0.900089	0.656388	0.76341	1	4155	tags=35%, list=24%, signal=47%
PID_AVB3_OPN_PATHWAY	+	31	0.250564	0.892488	0.611479	0.772758	1	5929	tags=48%, list=35%, signal=74%
PID_INTEGRIN2_PATHWAY	+	29	0.254719	0.888035	0.633333	0.774692	1	952	tags=14%, list=6%, signal=15%
PID_CDC42_REG_PATHWAY	+	29	0.251791	0.880487	0.650307	0.783281	1	5568	tags=48%, list=33%, signal=72%
PID_GMCSF_PATHWAY	+	37	0.235092	0.865205	0.705757	0.808373	1	3950	tags=35%, list=23%, signal=46%
PID_BETA_CATENIN_NUC_PATHWAY	+	78	0.196791	0.862901	0.774266	0.805481	1	4658	tags=35%, list=27%, signal=47%
PID_REG_GR_PATHWAY	+	80	0.198242	0.861998	0.755365	0.799682	1	2717	tags=20%, list=16%, signal=24%
PID_ERBB1_RECEPTOR_PROXIMAL_PATHWAY	+	35	0.235964	0.858849	0.676724	0.798489	1	5074	tags=40%, list=30%, signal=57%
PID_CIRCADIAN_PATHWAY	+	16	0.289647	0.848413	0.658103	0.811334	1	4009	tags=38%, list=24%, signal=49%
PID_RAC1_PATHWAY	+	53	0.212276	0.844106	0.749474	0.812708	1	3692	tags=26%, list=22%, signal=34%
PID_IL2_PI3K_PATHWAY	+	34	0.226572	0.833869	0.773006	0.824573	1	1899	tags=18%, list=11%, signal=20%
PID_MTOR_4PATHWAY	+	67	0.200069	0.826361	0.777778	0.830846	1	3408	tags=25%, list=20%, signal=32%
PID_SYNDECAN_2_PATHWAY	+	31	0.232038	0.824371	0.741071	0.826971	1	573	tags=13%, list=3%, signal=13%
PID_CXCR3_PATHWAY	+	43	0.213848	0.822641	0.788546	0.82266	1	4103	tags=33%, list=24%, signal=43%
PID_CASPASE_PATHWAY	+	51	0.20612	0.817558	0.789247	0.82462	1	5010	tags=37%, list=29%, signal=53%
PID_MET_PATHWAY	+	79	0.188367	0.810555	0.884956	0.829527	1	4304	tags=28%, list=25%, signal=37%
PID_RET_PATHWAY	+	39	0.210106	0.799649	0.750552	0.840078	1	675	tags=10%, list=4%, signal=11%
PID_NEPHRIN_NEPH1_PATHWAY	+	31	0.228777	0.79796	0.806236	0.835957	1	1872	tags=19%, list=11%, signal=22%
PID_P38_ALPHA_BETA_PATHWAY	+	31	0.218946	0.773188	0.815574	0.865392	1	1228	tags=13%, list=7%, signal=14%
PID_BETA_CATENIN_DEG_PATHWAY	+	18	0.216015	0.672125	0.912766	0.963421	1	4362	tags=28%, list=26%, signal=37%
PID_ERB_GENOMIC_PATHWAY	+	15	0.230845	0.665674	0.895178	0.95963	1	2458	tags=20%, list=14%, signal=23%
PID_IL23_PATHWAY	+	37	0.154113	0.576259	0.986957	0.987867	1	3446	tags=22%, list=20%, signal=27%
PID_RAC1_REG_PATHWAY	-	37	-0.466688	-1.66677	0.00557621	0.513607	0.556	1901	tags=30%, list=11%, signal=33%
PID_ARF6_PATHWAY	-	35	-0.40974	-1.46518	0.0362976	1	0.984	4175	tags=46%, list=25%, signal=60%
PID_IL8_CXCR1_PATHWAY	-	26	-0.44159	-1.44648	0.0436508	0.975454	0.991	4906	tags=58%, list=29%, signal=81%
PID_TOLL_ENDOGENOUS_PATHWAY	-	25	-0.428703	-1.41738	0.0784671	0.888215	0.998	4916	tags=56%, list=29%, signal=79%
PID_RAS_PATHWAY	-	30	-0.414098	-1.41143	0.0623853	0.73767	0.998	2976	tags=33%, list=17%, signal=40%
PID_HEDGEHOG_2PATHWAY	-	21	-0.437598	-1.37469	0.0973783	0.774433	0.999	2781	tags=38%, list=16%, signal=45%
PID_S1P_META_PATHWAY	-	21	-0.452808	-1.36999	0.0842912	0.68244	1	1772	tags=33%, list=10%, signal=37%
PID_AMB2_NEUTROPHILS_PATHWAY	-	41	-0.369214	-1.3558	0.0736434	0.652937	1	2931	tags=34%, list=17%, signal=41%
PID_TCR_PATHWAY	-	66	-0.335405	-1.35298	0.0522523	0.589397	1	4240	tags=42%, list=25%, signal=56%
PID_PI3KCI_PATHWAY	-	49	-0.345469	-1.3234	0.087037	0.633012	1	3341	tags=43%, list=20%, signal=53%
PID_NETRIN_PATHWAY	-	32	-0.373958	-1.31035	0.0998152	0.62506	1	1975	tags=25%, list=12%, signal=28%
PID_CONE_PATHWAY	-	23	-0.392962	-1.2952	0.130597	0.626387	1	4900	tags=52%, list=29%, signal=73%
PID_CDC42_PATHWAY	-	70	-0.306528	-1.25859	0.115453	0.70982	1	2976	tags=29%, list=17%, signal=34%
PID_RXR_VDR_PATHWAY	-	26	-0.353172	-1.17614	0.216634	1	1	3008	tags=35%, list=18%, signal=42%
PID_CD8_TCR_PATHWAY	-	53	-0.302901	-1.17207	0.197368	0.955998	1	4209	tags=34%, list=25%, signal=45%
PID_TXA2PATHWAY	-	55	-0.29601	-1.16977	0.218519	0.905542	1	3195	tags=33%, list=19%, signal=40%
PID_IL27_PATHWAY	-	26	-0.348759	-1.16589	0.215606	0.868096	1	5054	tags=46%, list=30%, signal=66%
PID_LPA4_PATHWAY	-	15	-0.394995	-1.14945	0.290874	0.883793	1	1961	tags=33%, list=12%, signal=38%
PID_SYNDECAN_3_PATHWAY	-	16	-0.405291	-1.14847	0.26779	0.841508	1	2216	tags=38%, list=13%, signal=43%
PID_INTEGRIN5_PATHWAY	-	17	-0.383451	-1.14565	0.27037	0.810443	1	1263	tags=24%, list=7%, signal=25%
PID_ARF6_TRAFFICKING_PATHWAY	-	49	-0.296206	-1.13467	0.247126	0.811412	1	2289	tags=24%, list=13%, signal=28%
PID_ENDOTHELIN_PATHWAY	-	63	-0.277789	-1.12483	0.261682	0.810644	1	3027	tags=27%, list=18%, signal=33%
PID_LYSOPHOSPHOLIPID_PATHWAY	-	65	-0.276338	-1.12176	0.269841	0.785774	1	3247	tags=26%, list=19%, signal=32%
PID_NFAT_TFPATHWAY	-	46	-0.296493	-1.11872	0.279851	0.763173	1	4334	tags=39%, list=25%, signal=52%
PID_BMP_PATHWAY	-	42	-0.302571	-1.11649	0.282353	0.73973	1	4221	tags=36%, list=25%, signal=47%
PID_BCR_5PATHWAY	-	65	-0.262818	-1.07194	0.316574	0.856905	1	4209	tags=40%, list=25%, signal=53%
PID_IFNG_PATHWAY	-	40	-0.288205	-1.07053	0.353293	0.82926	1	4488	tags=40%, list=26%, signal=54%
PID_S1P_S1P3_PATHWAY	-	29	-0.312782	-1.05204	0.393116	0.86083	1	1772	tags=21%, list=10%, signal=23%
PID_IL8_CXCR2_PATHWAY	-	33	-0.297534	-1.04166	0.391304	0.865548	1	5190	tags=48%, list=30%, signal=70%
PID_ERBB_NETWORK_PATHWAY	-	15	-0.360774	-1.03217	0.405825	0.867655	1	4748	tags=53%, list=28%, signal=74%
PID_NFKAPPAB_CANONICAL_PATHWAY	-	23	-0.323788	-1.03128	0.415385	0.842284	1	3999	tags=35%, list=23%, signal=45%
PID_AJDISS_2PATHWAY	-	48	-0.268544	-1.02798	0.402527	0.826025	1	4028	tags=31%, list=24%, signal=41%
PID_ALPHA_SYNUCLEIN_PATHWAY	-	33	-0.293764	-1.02507	0.408929	0.80966	1	3337	tags=36%, list=20%, signal=45%
PID_RHOA_REG_PATHWAY	-	43	-0.273162	-1.0142	0.424132	0.819578	1	2743	tags=23%, list=16%, signal=28%
PID_FCER1_PATHWAY	-	60	-0.248465	-0.998131	0.439122	0.844686	1	5044	tags=45%, list=30%, signal=64%
PID_FAS_PATHWAY	-	38	-0.271742	-0.992718	0.470588	0.837139	1	3250	tags=34%, list=19%, signal=42%
PID_RHODOPSIN_PATHWAY	-	24	-0.300821	-0.962533	0.481766	0.904818	1	4337	tags=42%, list=25%, signal=56%
PID_P75_NTR_PATHWAY	-	67	-0.231121	-0.947087	0.556537	0.927265	1	4534	tags=36%, list=27%, signal=49%
PID_ANTHRAX_PATHWAY	-	17	-0.31297	-0.927617	0.572254	0.959573	1	4922	tags=59%, list=29%, signal=83%
PID_INTEGRIN_CS_PATHWAY	-	26	-0.273843	-0.919069	0.552783	0.960865	1	2289	tags=31%, list=13%, signal=35%
PID_INTEGRIN_A9B1_PATHWAY	-	24	-0.276649	-0.907318	0.607207	0.970601	1	1568	tags=21%, list=9%, signal=23%
PID_HNF3B_PATHWAY	-	45	-0.24074	-0.906864	0.642722	0.948895	1	3462	tags=24%, list=20%, signal=31%
PID_EPHB_FWD_PATHWAY	-	40	-0.244843	-0.905218	0.615665	0.931884	1	4963	tags=43%, list=29%, signal=60%
PID_S1P_S1P2_PATHWAY	-	24	-0.277243	-0.901715	0.603143	0.920537	1	1772	tags=21%, list=10%, signal=23%
PID_FGF_PATHWAY	-	55	-0.23178	-0.899798	0.62069	0.905433	1	2781	tags=20%, list=16%, signal=24%
PID_KIT_PATHWAY	-	52	-0.234691	-0.896981	0.644037	0.892846	1	4240	tags=38%, list=25%, signal=51%
PID_EPHRINB_REV_PATHWAY	-	30	-0.256451	-0.892341	0.649156	0.885996	1	5468	tags=47%, list=32%, signal=69%
PID_INTEGRIN_A4B1_PATHWAY	-	32	-0.249816	-0.875018	0.66789	0.91084	1	3343	tags=31%, list=20%, signal=39%
PID_NCADHERIN_PATHWAY	-	33	-0.24256	-0.865305	0.685152	0.914908	1	3513	tags=27%, list=21%, signal=34%
PID_S1P_S1P1_PATHWAY	-	21	-0.27881	-0.849134	0.693878	0.933086	1	1283	tags=19%, list=8%, signal=21%
PID_ERA_GENOMIC_PATHWAY	-	64	-0.211335	-0.846664	0.744604	0.920032	1	2800	tags=20%, list=16%, signal=24%
PID_THROMBIN_PAR1_PATHWAY	-	42	-0.222083	-0.814801	0.773551	0.970241	1	3744	tags=29%, list=22%, signal=37%
PID_WNT_NONCANONICAL_PATHWAY	-	32	-0.235758	-0.809561	0.780075	0.962388	1	2719	tags=22%, list=16%, signal=26%
PID_AR_NONGENOMIC_PATHWAY	-	31	-0.230481	-0.794117	0.777985	0.972714	1	2976	tags=23%, list=17%, signal=27%
PID_ECADHERIN_KERATINOCYTE_PATHWAY	-	20	-0.259163	-0.791488	0.785985	0.959616	1	4028	tags=35%, list=24%, signal=46%
PID_HIV_NEF_PATHWAY	-	35	-0.216682	-0.767807	0.847195	0.981425	1	2390	tags=17%, list=14%, signal=20%
PID_ERBB4_PATHWAY	-	38	-0.211408	-0.75827	0.840607	0.979223	1	4748	tags=45%, list=28%, signal=62%
PID_TNF_PATHWAY	-	45	-0.193177	-0.746939	0.867384	0.97752	1	4639	tags=36%, list=27%, signal=49%
PID_IL1_PATHWAY	-	34	-0.210943	-0.735689	0.878669	0.975294	1	4335	tags=32%, list=25%, signal=43%
PID_CD40_PATHWAY	-	31	-0.214887	-0.733904	0.881701	0.961496	1	2334	tags=19%, list=14%, signal=22%
PID_ER_NONGENOMIC_PATHWAY	-	41	-0.201289	-0.728131	0.889513	0.951899	1	2976	tags=22%, list=17%, signal=27%
PID_HNF3A_PATHWAY	-	44	-0.193788	-0.725054	0.924565	0.940176	1	4389	tags=27%, list=26%, signal=37%
PID_CERAMIDE_PATHWAY	-	48	-0.185858	-0.703854	0.933692	0.946194	1	4639	tags=29%, list=27%, signal=40%
PID_REELIN_PATHWAY	-	29	-0.179823	-0.617071	0.971319	0.988627	1	3224	tags=21%, list=19%, signal=25%
PID_THROMBIN_PAR4_PATHWAY	-	15	-0.164537	-0.474516	0.992278	0.998126	1	3744	tags=20%, list=22%, signal=26%

## Sheet: Genes - spearman correlation
HUGO gene symbol	IDHwt-astrocytoma-HI	IDHwt-astrocytoma-CI	Oligodendroglioma-HI	Oligodendroglioma-CI
A1BG	-0.0247804	-0.0804581	0.0273159	0.0787729
A1CF	0.139586	-0.123513	-0.0103462	-0.0279027
A2ML1	-0.0544468	-0.0929758	0.040216	-0.226804
A2M	0.0335551	0.0778393	-0.020613	-0.0233347
A4GALT	-0.2719	-0.211689	-0.0850581	0.110927
A4GNT	0.057465	0.270585	0.0836199	0.0115411
AAAS	0.0607393	0.344678	0.165779	0.0255238
AACS	0.0315325	-0.197315	-0.0898376	-0.0779562
AADACL2	0.0493704	-0.157485	NaN	-0.0284873
AADACL3	-0.0403343	0.227726	-0.00454377	0.0409067
AADACL4	-0.0217872	-0.0781099	-0.0524178	-0.0666251
AADAC	-0.0834182	0.0667543	0.0497894	-0.0469519
AADAT	0.100861	0.0295684	0.149393	-0.150938
AAGAB	-0.10004	-0.116827	-0.187919	0.163338
AAK1	-0.0505868	-0.287759	-0.149329	0.0253061
AAMP	-0.0970109	-0.178348	0.126807	-0.00968615
AANAT	-0.053187	-0.227806	-0.0575107	-0.123716
AARS2	-0.0208327	0.25095	0.0214111	0.0330122
AARSD1	0.134865	-0.132833	0.0800084	0.102243
AARS	-0.0942749	-0.317474	-0.0321586	-0.0336379
AASDHPPT	0.0815329	-0.121694	0.00908001	0.0507394
AASDH	-0.144432	0.147265	0.031196	0.0825351
AASS	0.0855979	0.386187	0.126467	-0.0211757
AATF	-0.059596	-0.0070843	0.187227	0.00215268
AATK	-0.0208132	-0.501314	0.00880974	-0.181715
ABAT	0.0106118	-0.103304	0.0706012	0.00555613
ABCA10	0.0348645	0.0829987	-0.0720174	0.000417826
ABCA12	-0.0596156	-0.0624298	0.0226044	0.0279713
ABCA13	-0.110026	0.0350013	-0.0247573	-0.0241518
ABCA1	-0.0441865	0.182941	0.0393815	0.0270897
ABCA2	-0.0737256	-0.466381	-0.00977701	-0.18072
ABCA3	0.0749861	-0.143523	0.0622404	0.0597179
ABCA4	-0.0720937	0.00709407	-0.0880043	0.0557664
ABCA5	-0.0850214	0.0573877	-0.123713	-0.111167
ABCA6	-0.0292753	0.0686737	-0.0486844	-0.0863974
ABCA7	-0.0349231	0.0778003	-0.0517395	0.074258
ABCA8	0.0579251	-0.120756	-0.0194987	-0.166734
ABCA9	0.0983691	-0.17146	-0.159054	0.116489
ABCB10	0.105717	0.30652	0.0882666	0.066875
ABCB11	-0.0100663	-0.0486486	-0.00244033	-0.220008
ABCB1	0.0165137	0.0269106	-0.0227798	0.12097
ABCB4	0.019025	0.24711	0.16115	0.0992328
ABCB5	0.0277169	0.0496924	-0.173171	0.0653337
ABCB6	-0.0806828	0.0304771	0.162446	0.0589125
ABCB7	0.0867607	0.262959	0.0691203	0.0737288
ABCB8	0.00943922	0.0421345	0.0819477	-0.282977
ABCB9	0.0386852	-0.230968	-0.158266	0.0581863
ABCC10	0.150461	0.332698	0.0472982	0.0512388
ABCC11	-0.0811616	-0.258142	-0.0166902	-0.0352659
ABCC12	-0.0849662	-0.311751	-0.184813	-0.00464557
ABCC1	0.0655078	0.298185	0.122292	0.13056
ABCC2	0.118801	0.131211	0.172161	0.0543322
ABCC3	0.0882362	0.170551	-0.0581848	0.225422
ABCC4	-0.0085891	0.147363	0.0879931	-0.094927
ABCC5	0.284779	0.146044	0.118737	-0.0313238
ABCC6	0.0855392	-0.120736	0.051093	-0.109049
ABCC8	0.0471961	-0.174342	0.0905188	-0.0721039
ABCC9	-0.0588436	-0.104926	0.00859005	-0.0950217
ABCD1	-0.0757385	0.118225	0.0760935	0.097612
ABCD2	0.0516616	0.00751424	-0.160828	-0.05587
ABCD3	-0.0534889	0.210203	0.00266948	-0.0875405
ABCD4	0.0923108	0.259481	0.0963303	-0.144517
ABCE1	0.14024	0.273483	0.0544753	0.0510139
ABCF1	0.0586678	0.384663	0.0686335	0.143333
ABCF2	-0.0328027	0.110759	0.0380333	-0.0835146
ABCF3	-0.148819	-0.0990825	-0.0847167	0.0332083
ABCG1	-0.198595	-0.187592	0.0654298	-0.0298472
ABCG2	0.124127	0.151467	0.029467	0.0963865
ABCG4	-0.117824	-0.293163	-0.146205	0.0523151
ABCG5	-0.000263855	-0.131194	0.0325507	0.0447908
ABCG8	-0.044119	-0.229674	-0.107132	-0.00160282
ABHD10	-0.130156	-0.280186	0.057796	-0.0587745
ABHD11	-0.0974311	-0.127996	0.103909	-0.0595453
ABHD12B	-0.0835459	-0.505242	-0.0790586	-0.188907
ABHD12	0.0129472	-0.349183	0.00454712	-0.0528988
ABHD13	0.21419	0.0822951	-0.0912727	0.00627955
ABHD14A	-0.120052	-0.421032	0.085281	-0.084155
ABHD14B	-0.12186	-0.0531078	0.145233	0.0537169
ABHD15	0.018214	0.0999033	-0.0626734	0.081558
ABHD1	0.0420563	-0.210379	-0.0225918	-0.0996175
ABHD2	0.223199	0.145145	-0.0336458	0.134086
ABHD3	-0.186029	0.266995	0.0212705	-0.0798231
ABHD4	0.0197285	0.106108	0.0612067	0.0923403
ABHD5	-0.103059	-0.0333109	0.016913	-0.117895
ABHD6	0.0195331	-0.408964	0.00844623	0.038055
ABHD8	-0.152698	-0.250784	-0.194034	-0.0317047
ABI1	0.0150773	-0.235248	-0.063824	-0.0166075
ABI2	0.117863	0.0252494	-0.0502143	-0.117916
ABI3BP	0.0340046	-0.0761196	0.0174693	-0.0925697
ABI3	-0.0133283	-0.0479973	0.0189044	-0.0284301
ABL1	0.0527365	0.314533	0.139461	0.111534
ABL2	0.13296	0.0901416	0.0613505	-0.0492132
ABLIM1	0.12484	-0.0878648	-0.0457035	-0.0139924
ABLIM2	-0.113056	-0.277568	-0.155294	-0.0718114
ABLIM3	0.0446946	-0.380051	-0.0780565	-0.255646
ABO	-0.00428987	0.0546837	-0.0174062	0.0495959
ABRA	-0.0440916	-0.218886	-0.204181	-0.066317
ABR	-0.0558145	-0.375966	-0.106216	-0.146508
ABT1	0.0550035	0.298527	0.0549068	0.15919
ABTB1	-0.00638075	-0.425673	-0.187709	-0.080807
ABTB2	-0.0257771	-0.131485	0.0179783	-0.156669
ACAA1	-0.175055	-0.252523	0.0654267	-0.103597
ACAA2	-0.282893	-0.303413	-0.204244	-0.0355278
ACACA	0.276766	0.00265783	0.0469	-0.0918278
ACACB	-0.100548	-0.255426	-0.0794363	-0.116866
ACAD10	-0.0562933	0.116974	0.166391	-0.0602836
ACAD11	-0.0456424	0.0839465	0.0502301	0.0332926
ACAD8	0.0406394	0.14623	0.147253	0.00937605
ACAD9	-0.106978	-0.0866532	0.0147509	-0.0307766
ACADL	-0.0589804	0.0293534	-0.169899	-0.114658
ACADM	-0.00229629	0.0221323	-0.095461	-0.131267
ACADSB	-0.019367	-0.288082	-0.0639378	-0.103746
ACADS	-0.0170512	-0.297648	-0.158523	-0.0665009
ACADVL	-0.102336	-0.0740578	-0.0250084	-0.00698043
ACAN	-0.0825785	-0.0588143	-0.0356752	0.0485957
ACAP1	-0.181133	-0.0801552	-0.113196	-0.0683872
ACAP2	-0.120384	0.011159	0.0800258	-0.075735
ACAP3	0.167297	-0.0609054	0.089011	-0.0884207
ACAT1	-0.138491	-0.169134	0.158261	0.0492245
ACAT2	0.129022	-0.0575734	0.0222915	-0.125591
ACBD3	0.0587362	0.179589	0.0230596	0.0726863
ACBD4	0.0214581	-0.182277	-0.000559499	-0.095142
ACBD5	0.0861255	-0.231759	0.0356467	-0.0472877
ACBD6	0.000732858	0.126061	0.0733244	0.102382
ACBD7	-0.181651	-0.3121	-0.0722181	-0.0125938
ACCSL	-0.0414198	-0.0709109	0.142675	-0.0799572
ACCS	0.096708	0.127625	-0.00731617	-0.0741561
ACD	-0.141432	-0.0821779	0.176969	0.01981
ACE2	-0.089987	0.112345	0.0746096	-0.0909485
ACER1	-0.0858055	-0.0232433	-0.0125218	-0.0716667
ACER2	0.133703	0.194755	0.020191	0.107665
ACER3	0.0768329	-0.117482	0.0653176	-0.211071
ACE	0.108698	0.353609	0.0339303	0.0874368
ACHE	-0.0635144	-0.24454	-0.0378942	0.0861301
ACIN1	0.250589	0.396281	0.129494	0.0741142
ACLY	0.195439	0.398118	0.0744624	0.0946439
ACMSD	-0.0247386	-0.0334129	0.060381	0.110104
ACO1	-0.0312589	0.0358319	0.0216008	-0.0131112
ACO2	-0.0107681	-0.371882	-0.149655	-0.104919
ACOT11	0.0877476	-0.070159	-0.0204502	-0.0573327
ACOT12	0.0563604	0.171516	-0.124599	-0.00928667
ACOT13	-0.133292	-0.0862916	-0.101565	0.0944434
ACOT1	0.037454	-0.132706	-0.0684454	-0.0604183
ACOT2	0.0581694	0.0659866	-0.0151966	-0.0852278
ACOT4	-0.189478	-0.306286	-0.105415	0.0212113
ACOT6	-0.00464144	-0.328545	0.0484318	0.00703577
ACOT7	0.0122436	-0.268295	-0.136866	0.0983593
ACOT8	-0.0420465	-0.230694	-0.0119328	0.0372063
ACOT9	0.0895748	0.265676	-0.0518406	0.0279591
ACOX1	0.0732956	0.108375	0.0358411	-0.0297904
ACOX2	-0.164864	0.0383041	-0.0327955	-0.298026
ACOX3	-0.163779	0.0778491	-0.040638	-0.068998
ACOXL	-0.0506311	0.0817148	-0.0573032	0.0134675
ACP1	-0.168675	-0.172075	-0.108959	0.0116072
ACP2	-0.0141881	0.0805167	0.022655	0.0342279
ACP5	-0.211581	-0.0385288	0.014656	0.0985549
ACP6	-0.0452223	0.165098	0.0280255	-0.0420949
ACPP	-0.0177156	0.0444308	0.00193941	0.0360194
ACPT	0.160666	-0.0465882	-0.160119	0.0572269
ACRBP	0.0341512	-0.0660843	0.134794	-0.0412881
ACRC	0.119808	0.226336	0.0344598	-0.0659893
ACRV1	0.0348842	-0.0989461	-0.0834997	-0.0254238
ACR	-0.110251	-0.185902	-0.0733323	0.113104
ACSBG1	-0.0289137	-0.210272	-0.0989697	-0.125069
ACSBG2	0.0461821	0.0465534	0.224295	0.0638613
ACSF2	-0.0995124	-0.274812	-0.0871966	-0.184594
ACSF3	-0.0429162	0.102522	0.052781	0.000809508
ACSL1	-0.183889	-0.337027	-0.0829798	-0.108324
ACSL3	-0.0363498	-0.0019152	-0.0661758	-0.131297
ACSL4	0.0372194	-0.223854	-0.100609	0.00689885
ACSL5	-0.0303013	-0.0790999	-0.0914781	0.0535542
ACSL6	-0.0614038	-0.220991	-0.0671905	-0.104707
ACSM1	-0.0201062	-0.0757118	0.065038	-0.0863986
ACSM2A	0.0695469	0.0974574	3.56752e-05	-0.00170773
ACSM2B	0.00372808	0.17522	0.0394426	0.0553726
ACSM3	0.0862177	-0.00364493	0.0496739	0.0913676
ACSM4	-0.116569	0.0916981	0.190165	0.0904274
ACSM5	0.00971282	-0.158766	-0.0523005	-0.1752
ACSS1	-0.141031	-0.10904	-0.0449148	-0.144057
ACSS2	0.0106704	-0.0269496	0.0464811	-0.0710609
ACSS3	0.176033	0.157682	-0.126099	-0.134046
ACTA1	-0.0335747	-0.163085	-0.16371	0.109142
ACTA2	-0.206588	0.100216	-0.054262	0.143924
ACTBL2	-0.242136	0.121661	0.00935123	0.123194
ACTB	-0.0986427	-0.0626643	0.0282278	0.0500475
ACTC1	-0.197608	-0.301928	0.00476207	0.0222668
ACTG1	-0.132296	0.00573584	0.0810705	0.128087
ACTG2	-0.243016	0.106157	-0.17371	0.257881
ACTL6A	0.0432191	0.340037	0.106999	0.178396
ACTL6B	-0.0874251	-0.283616	0.0722244	-0.107432
ACTL7A	0.206399	-0.083767	0.00893632	0.044759
ACTL7B	0.0980836	-0.143972	0.0307793	0.075148
ACTL8	-0.0467443	-0.174298	0.00243492	-0.0783466
ACTL9	NaN	NaN	-0.0358781	0.0435579
ACTN1	0.120521	0.213193	-0.0642602	0.144405
ACTN2	0.0562151	-0.130126	-0.0768189	-0.0790961
ACTN3	-0.0335729	-0.0556972	0.00365253	0.123279
ACTN4	0.160496	0.27021	-0.0456024	0.212746
ACTR10	-0.0115596	-0.167727	-0.142642	0.116889
ACTR1A	-0.0316497	-0.414729	-0.0875111	0.0234573
ACTR1B	-0.0638466	-0.314445	-0.0859701	-0.003897
ACTR2	0.0243211	-0.0380207	-0.165926	0.00294145
ACTR3B	-0.0821876	-0.088031	-0.0934237	-0.000154149
ACTR3C	-0.102532	-0.364973	-0.0810911	0.0342252
ACTR3	0.0563422	0.162167	0.0356657	0.0836759
ACTR5	0.154956	0.218157	0.26803	0.0567138
ACTR6	-0.101164	-0.227098	0.120027	-0.066418
ACTR8	0.146923	0.0819629	0.00824234	-0.0683615
ACTRT1	-0.00616139	0.0314231	0.0540839	-0.0583546
ACTRT2	0.0474102	-0.207578	-0.0115869	-0.0742192
ACVR1B	0.0637489	0.0209891	-0.0641954	0.0378337
ACVR1C	-0.0468248	-0.342626	-0.0869453	-0.0543741
ACVR1	0.0618826	0.250628	0.0506062	0.213511
ACVR2A	0.180508	0.0524434	-0.00550174	0.0200281
ACVR2B	0.156519	0.108326	0.178502	0.027014
ACVRL1	0.075074	0.255396	0.0514724	0.181767
ACY1	-0.162431	-0.181641	0.147087	0.0137616
ACY3	-0.0473133	-0.355563	0.0135593	-0.199741
ACYP1	0.054124	-6.84001e-05	-0.0502159	0.0937727
ACYP2	-0.0751229	-0.291912	-0.049217	-0.132056
ADAD1	-0.098642	0.0977933	0.0526963	0.0339775
ADAD2	0.125202	-0.06028	-0.0950122	0.161576
ADAL	-0.0327148	-0.0940795	0.0139496	0.154622
ADAM10	0.22316	0.309129	-0.0840434	0.00587029
ADAM11	-0.0457499	-0.0756896	-0.163386	0.0139005
ADAM12	0.0593224	0.333392	0.017403	0.0153532
ADAM15	-0.186019	-0.127449	0.0204407	0.0192867
ADAM17	0.128876	0.332571	0.0841983	-0.0519532
ADAM18	0.0225352	0.0616392	NaN	-0.0423982
ADAM19	0.259471	0.204575	0.0668902	0.0783681
ADAM20	0.342877	0.0865083	-0.00608337	0.0338808
ADAM21	0.265578	0.0508604	-0.0140586	0.0103375
ADAM22	0.0799597	0.0530101	0.0126441	-0.0344505
ADAM23	0.221743	0.150392	-0.0877845	0.167737
ADAM28	-0.0274871	-0.132178	-0.0074189	-0.191643
ADAM29	0.164531	-0.360817	-0.0495256	-0.108501
ADAM2	NaN	NaN	0.089256	0.0782494
ADAM30	-0.0338096	0.0385598	-0.0029593	0.10228
ADAM32	0.103401	0.105532	-0.00562902	0.0539451
ADAM33	0.199435	0.160271	-0.0547013	-0.0134759
ADAM7	NaN	NaN	-0.015161	-0.115621
ADAM8	-0.064257	0.116007	0.106253	-0.0298085
ADAM9	0.197921	0.266751	0.0217146	0.0732952
ADAMDEC1	-0.0184358	0.0932855	0.0305891	0.0661868
ADAMTS10	0.222427	0.269858	0.127969	0.0167838
ADAMTS12	-0.182706	0.063104	0.0127199	-0.218559
ADAMTS13	-0.138901	-0.175857	0.129184	0.016219
ADAMTS14	0.0171391	-0.132325	0.0683079	0.0190829
ADAMTS15	0.133881	0.422828	-0.0253102	0.0425862
ADAMTS16	-0.021077	0.034288	-0.140079	0.100419
ADAMTS17	-0.0924476	-0.193191	0.18362	-0.0735828
ADAMTS18	-0.0805363	0.0193279	0.0637624	-0.133624
ADAMTS19	-0.0487107	-0.186586	0.110311	-0.161497
ADAMTS1	-0.171938	0.0324607	-0.126286	0.0890878
ADAMTS20	0.0460262	-0.0415672	-0.0168957	0.01336
ADAMTS2	-0.0834775	0.104408	-0.0528474	0.0560436
ADAMTS3	0.117385	0.104623	-0.158585	-0.138179
ADAMTS4	-0.0781325	-0.324334	0.0096806	-0.150421
ADAMTS5	-0.088842	0.180635	0.155481	-0.0881458
ADAMTS6	0.155718	0.414036	0.212545	0.0358649
ADAMTS7	0.0163085	0.292723	0.0471987	0.118399
ADAMTS8	-0.0326757	-0.353101	-0.181586	-0.0817409
ADAMTS9	-0.106734	0.149396	0.0646443	-0.226165
ADAMTSL1	0.197569	-0.078924	0.120245	-0.164994
ADAMTSL2	-0.0486227	-0.245771	0.0376082	-0.00977179
ADAMTSL3	-0.0450855	-0.17274	-0.019083	-0.123935
ADAMTSL4	0.0673448	0.180889	0.00538321	-0.0162091
ADAMTSL5	0.00359589	-0.275789	0.0423007	-0.0442717
ADAP1	-0.0413625	-0.433608	-0.0679902	-0.180697
ADAP2	-0.0878062	-0.0204614	0.0252897	-0.138058
ADARB1	-0.0585798	-0.149708	-0.124851	0.026241
ADARB2	-0.0776928	-0.463665	0.115255	-0.156716
ADAR	0.0530492	0.134074	-0.0471007	0.125573
ADAT1	0.0649508	0.0863112	-0.0313399	-0.0130738
ADAT2	0.140816	0.290632	0.229208	0.136779
ADAT3	0.00504207	-0.0272232	0.0430451	0.0615434
ADA	-0.106519	0.0808978	0.0512353	0.00927329
ADCK1	0.108356	-0.159851	0.147581	-0.151788
ADCK2	-0.0258162	-0.344346	-0.0337659	-0.0596174
ADCK5	-0.0585016	0.0612572	0.134816	-0.0295466
ADCY10	0.0623937	0.000869701	0.0105443	0.0809549
ADCY1	-0.0350306	-0.110036	-0.175401	0.0250452
ADCY2	-0.0654491	-0.20905	-0.0411311	0.014916
ADCY3	0.0019152	-0.141627	0.000948304	0.0835664
ADCY4	-0.0637489	0.208679	-0.00746474	0.0912721
ADCY5	-0.0444601	-0.330685	-0.0522816	-0.139714
ADCY6	0.227049	0.313937	0.0841636	0.00907226
ADCY7	0.0868584	0.055453	0.154766	-0.166639
ADCY8	-0.0238423	0.0259334	-0.0182833	-0.182416
ADCY9	0.203324	0.164199	-0.0767194	0.237071
ADCYAP1R1	0.0607784	0.0308973	-0.0346874	-0.164788
ADCYAP1	0.050919	-0.0867802	-0.134438	0.120254
ADD1	0.0669833	-0.207458	-0.117391	0.102794
ADD2	0.0339753	0.0820313	-0.060584	0.00407504
ADD3	-0.0424765	-0.269741	-0.0358886	-0.283171
ADH1A	0.0351265	-0.0432992	-0.0170196	0.0120387
ADH1B	-0.0842885	-0.39291	-0.18922	0.0514966
ADH1C	-0.00180258	0.0129806	-0.0745519	0.0196503
ADH4	-0.0148089	0.0878787	-0.0133418	0.128192
ADH5	-0.0622148	0.110896	0.00518406	0.0716816
ADH6	-0.00751244	0.179151	0.0166845	0.0422508
ADH7	0.068183	0.0937261	-0.0410894	-0.0465319
ADHFE1	-0.0868975	-0.239527	-0.0564778	0.00606951
ADI1	-0.158405	-0.17273	0.0402745	-0.00486156
ADIG	-0.0713793	-0.0634385	0.0785704	-0.0641056
ADIPOQ	-0.105431	-0.0757	-0.040598	0.0375953
ADIPOR1	-0.0306921	-0.256041	-0.112728	0.0867418
ADIPOR2	-0.0907181	-0.398265	-0.0511231	-0.0498704
ADK	-0.0345714	-0.107408	0.0815225	-0.198578
ADM2	-0.213878	0.0214191	-0.146037	-0.0697978
ADM	-0.314523	-0.0216731	-0.0477029	0.0566751
ADNP2	-0.0146083	0.169036	0.00157102	0.0561973
ADNP	0.100695	0.365169	0.064099	0.103007
ADORA1	-0.00265783	-0.163027	-0.065542	-0.0906388
ADORA2A	-0.0178329	0.220649	-0.017689	0.0145811
ADORA2B	-0.1227	0.0342294	-0.0910404	0.0902998
ADORA3	-0.13209	-0.185638	-0.0084968	-0.0484254
ADO	0.0766375	-0.168548	0.00135449	-0.134709
ADPGK	-0.18382	0.0455545	-0.0334198	0.0700842
ADPRHL1	-0.0182824	-0.220805	-0.176157	-0.085477
ADPRHL2	-0.123628	-0.0367211	0.0253561	0.0092485
ADPRH	0.0586091	0.0416654	-0.0147888	-0.0458571
ADRA1A	-0.0549546	-0.165196	-0.0420194	-0.199352
ADRA1B	-0.132471	-0.326571	-0.139793	-0.105666
ADRA1D	0.086663	-0.0696606	-0.105883	0.107085
ADRA2A	-0.199758	-0.25352	-0.094282	-0.0615614
ADRA2B	-0.159978	-0.367367	0.123295	-0.0790379
ADRA2C	-0.180733	-0.362091	-0.188976	0.063335
ADRB1	-0.238931	-0.0735399	-0.0915113	0.0335491
ADRB2	-0.112118	-0.280655	0.0378563	-0.272588
ADRB3	-0.0518925	-0.112812	-0.0931851	0.0950666
ADRM1	-0.208405	-0.126618	0.0471307	0.117599
ADSL	0.0120286	0.330441	0.0640184	0.0395667
ADSSL1	0.00495412	-0.189165	-0.0387287	-0.0910278
ADSS	-0.0551696	-0.194237	-0.00369048	0.0255153
AEBP1	-0.0902295	-0.0607979	-0.111587	0.0753212
AEBP2	0.0438836	0.182951	0.0508654	0.0500683
AEN	-0.0450855	0.15775	0.0572633	0.179686
AES	0.00324412	-0.0678529	-0.00904682	0.136616
AFAP1L1	0.0964149	0.356374	0.105083	0.182865
AFAP1L2	0.203461	-0.206705	0.083672	0.0120534
AFAP1	0.192253	0.270542	0.0662232	0.0659132
AFF1	0.0640421	0.261386	-0.00996984	-0.00104028
AFF2	-0.087347	-0.206285	-0.0115646	-0.0898721
AFF3	-0.172026	0.0366136	0.0206477	-0.0486431
AFF4	0.11756	0.325418	0.00964583	-0.0232369
AFG3L2	-0.105639	-0.052971	-0.040687	0.134388
AFMID	0.0301156	-0.340046	0.0402207	-0.0193601
AFM	-0.15179	-0.0791044	-0.0401322	0.0029541
AFP	0.00951591	-0.187402	-0.114162	-0.0450018
AFTPH	-0.00923402	-0.112381	-0.110795	0.0529917
AGAP1	0.255426	0.033262	-0.056873	0.00467225
AGAP2	0.0318745	-0.118078	-0.148729	-0.0215453
AGAP3	-0.0576027	-0.179804	-0.0266884	-0.0344442
AGAP4	-0.0458672	-0.0320503	0.141907	0.0209972
AGAP5	0.0714684	0.0767645	0.223161	-0.000450728
AGAP6	-0.0462385	0.0774876	0.166051	0.00904972
AGA	-0.180088	-0.147138	0.0427464	-0.137396
AGBL1	0.0208933	-0.0496146	-0.0151848	-0.0465897
AGBL2	-0.0285815	0.104095	0.21264	-0.0954955
AGBL3	0.0277509	0.251576	0.013978	-0.0768321
AGBL4	-0.132002	-0.272672	-0.13621	0.000516985
AGBL5	0.0944215	0.236537	0.068074	0.158631
AGER	0.0581792	0.0464535	0.125367	0.0121999
AGFG1	0.135247	0.091705	0.0584582	0.053739
AGFG2	-0.156881	-0.226238	-0.0959636	-0.0381902
AGGF1	0.0843862	0.171293	0.0488677	0.00887845
AGK	0.146581	-0.0184192	-0.0824851	-0.0691129
AGL	0.0465805	-0.0813473	-0.111236	-0.157718
AGMAT	-0.0704814	-0.245078	-0.144095	-0.205309
AGPAT1	0.1381	0.0524434	0.0340836	0.220961
AGPAT2	-0.239928	0.0345714	-0.0762705	0.0471358
AGPAT3	-0.0620291	-0.34589	-0.0704748	-0.230395
AGPAT4	0.0218294	-0.339792	0.0895325	-0.141879
AGPAT5	0.0359296	0.180215	0.158569	-0.118108
AGPS	0.193631	0.208425	0.112668	-0.0700436
AGR2	-0.0112912	0.0186375	-0.0343051	-0.122858
AGR3	-0.0661921	-0.0125073	0.0988216	-0.0488759
AGRN	0.0621659	0.266858	0.0903165	-0.0154235
AGRP	0.077103	-0.156042	-0.0540074	0.0457959
AGTPBP1	-0.15093	-0.327539	-0.0982174	-0.0805186
AGTR1	0.0256209	0.125104	-0.144383	0.0118772
AGTR2	-0.132388	-0.207269	-0.0221913	0.219138
AGTRAP	-0.0894478	-0.0572607	-0.060298	-0.00362746
AGT	-0.0911187	-0.151467	-0.0741084	-0.214148
AGXT2	0.0277287	0.0064897	-0.013285	0.0924827
AGXT	-0.173325	0.109641	-0.108322	-0.0226551
AHCTF1	-0.0276336	0.0736962	0.0325853	0.0801855
AHCYL1	-0.0596547	-0.0709114	-0.133507	-0.0443219
AHCYL2	-0.00359589	-0.0792464	-0.108642	-0.0809359
AHCY	0.0362716	0.350013	0.131553	0.0372045
AHDC1	-0.0347766	0.0346789	0.0617788	-0.0149764
AHI1	0.114287	0.197031	0.0138848	-8.11311e-05
AHNAK2	-0.0500493	-0.138031	-0.152193	-0.00456453
AHNAK	0.123433	0.0988675	-0.0952619	-0.025449
AHRR	0.11416	0.111189	-0.0357732	0.0836214
AHR	0.125436	0.0368286	-0.0313193	-0.0284153
AHSA1	-0.0111785	-0.0905618	-0.00485848	-0.0242952
AHSA2	0.0605243	0.0746734	0.127471	-0.0559435
AHSG	-0.174908	-0.194671	0.0391144	-0.0686834
AHSP	-0.162704	-0.112748	-0.0154769	0.0257862
AICDA	0.0044892	-0.0137279	0.0281763	-0.0219241
AIDA	-0.220561	0.00984962	-0.00544801	0.137501
AIF1L	-0.0565376	-0.132833	-0.0279686	-0.144679
AIF1	-0.120834	-0.15648	0.0171406	-0.178758
AIFM1	-0.0399554	0.0401118	0.0119723	0.132791
AIFM2	-0.0966689	-0.0787481	0.0289106	-0.154944
AIFM3	-0.187319	-0.340457	-0.11634	-0.15677
AIG1	0.0567135	-0.279385	0.0133806	-0.0982399
AIM1L	-0.0705426	0.144169	-0.0296386	-0.0659601
AIM1	0.0459063	0.193533	-0.116836	0.169926
AIM2	-0.0352358	-0.0170219	0.0105941	-0.0616281
AIMP1	-0.0226404	0.125944	0.0802771	0.144943
AIMP2	-0.155288	0.0513783	0.130194	0.0249929
AIPL1	-0.0391919	-0.126893	-0.196849	0.0578081
AIP	-0.0260604	-0.283479	0.0962497	0.0988849
AIRE	-0.0560737	-0.0737894	-0.111154	0.0515315
AJAP1	-0.0473817	-0.329347	-0.128892	0.0150751
AK1	-0.197452	-0.349359	-0.0724868	-0.0227902
AK2	-0.014579	0.139693	-0.0238514	0.203371
AK3	-0.0430921	-0.131504	-0.0704827	0.0287087
AK5	-0.10605	-0.355729	-0.129649	-0.127887
AK7	-0.0332718	-0.310077	-0.0682735	-0.0665704
AKAP10	0.177586	0.151301	-0.101195	-0.0114413
AKAP11	0.108375	-0.114648	-0.12039	-0.0992432
AKAP12	-0.0245556	0.100108	-0.167994	0.207652
AKAP13	0.102024	0.433139	0.0135781	0.0876518
AKAP14	-0.19542	-0.219778	0.0218773	0.0555358
AKAP1	0.0678822	-0.115156	0.0513665	0.0825897
AKAP2	0.0543292	0.149171	-0.0660652	0.135509
AKAP3	-0.163125	-0.223649	0.0690144	-0.096089
AKAP4	-0.186356	-0.0912331	-0.00533272	0.00669475
AKAP5	0.0749079	-0.0483491	-0.0765898	-0.0081397
AKAP6	0.27918	-0.194403	-0.189444	-0.109541
AKAP7	-0.0500884	-0.170922	0.0838538	0.0467946
AKAP8L	-0.010006	0.128514	0.0360308	0.0709708
AKAP8	-0.00680093	0.326386	0.0127057	0.0683291
AKAP9	0.290945	0.237475	0.041071	-0.0699377
AKIRIN1	-0.223297	-0.131954	-0.112387	-0.0696357
AKIRIN2	0.0844644	0.010475	0.093046	0.0313405
AKNAD1	-0.00682047	0.160174	0.203343	0.0684557
AKNA	-0.0356365	-0.103665	0.102403	-0.0411308
AKR1A1	-0.0313175	0.00329298	0.11339	-0.128685
AKR1B10	-0.178521	0.0156078	0.0736239	0.0653682
AKR1B15	-0.158329	-0.0620726	0.103701	0.00619222
AKR1B1	-0.0472449	-0.137494	0.0404768	-0.0831869
AKR1C1	-0.110554	-0.290446	-0.0990425	-0.0189739
AKR1C2	-0.0890472	-0.361729	-0.12143	0.0414521
AKR1C3	-0.154584	-0.30952	0.0181126	-0.140639
AKR1C4	-0.0257272	0.00297992	-0.0673027	-0.0671263
AKR1D1	0.00965572	-0.058845	0.0545894	0.146421
AKR1E2	-0.165567	-0.276297	-0.165479	-0.023513
AKR7A2	-0.207272	-0.166545	-0.0657048	-0.114393
AKR7A3	-0.230489	-0.271392	-0.100751	-0.00190478
AKR7L	-0.134953	-0.137377	0.0719225	0.00204315
AKT1S1	-0.054896	-0.0295879	0.091682	-0.0130463
AKT1	0.0393887	0.288932	0.0609443	-0.00849172
AKT2	0.0410303	0.157193	0.159429	0.0151174
AKT3	0.154614	-0.0472449	-0.0910656	0.128683
AKTIP	-0.0340828	-0.338248	-0.0862008	-0.121289
ALAD	0.0115205	-0.460479	-0.0574799	-0.149286
ALAS1	0.00574561	-0.171762	-0.149879	0.0400328
ALAS2	0.00249023	-0.216415	-0.172173	-0.0026257
ALB	-0.145428	-0.0912946	0.15061	-0.00358374
ALCAM	0.0808001	-0.308905	0.168705	-0.0893713
ALDH16A1	-0.132628	0.101281	0.0741969	-0.0447934
ALDH18A1	0.0465219	0.224988	0.130757	0.031034
ALDH1A1	-0.170697	-0.277538	-0.111528	-0.128211
ALDH1A2	0.138422	-0.0834872	-0.203737	-0.0623817
ALDH1A3	-0.0220932	-0.277538	-0.123623	-0.0345217
ALDH1B1	0.117101	0.124469	0.105312	0.034904
ALDH1L1	-0.104594	-0.149581	-0.181689	0.0546513
ALDH1L2	0.0107681	0.0518668	0.19869	-0.120817
ALDH2	-0.119026	-0.471756	-0.108728	-0.161891
ALDH3A1	-0.133507	-0.149865	-0.0585449	-0.023696
ALDH3A2	0.0186048	0.179072	0.022203	0.0575427
ALDH3B1	-0.0351674	-0.0811128	0.0655958	0.0401153
ALDH3B2	0.113094	-0.010478	0.00620301	0.0100166
ALDH4A1	-0.0409717	-0.226649	-0.102154	-0.0368984
ALDH5A1	0.0704424	-0.145878	0.015587	-0.228158
ALDH6A1	0.159783	-0.0663481	-0.106664	-0.0491461
ALDH7A1	-0.0910894	-0.0893696	-0.0899245	-0.128501
ALDH8A1	0.0441376	-0.284242	-0.00427843	-0.059987
ALDH9A1	-0.121957	-0.0690939	0.0128558	-0.176075
ALDOA	-0.271617	-0.360811	-0.154673	0.0568815
ALDOB	0.0135335	-0.390418	-0.0479052	-0.100669
ALDOC	-0.0374051	-0.401978	-0.0343744	-0.0989944
ALG10B	0.0813961	0.286206	0.123694	-0.0176812
ALG10	0.0679799	0.406209	0.00757379	0.0035247
ALG11	0.227724	0.306696	0.0317872	0.104448
ALG12	0.0268226	0.144002	0.0612383	-0.078269
ALG13	-0.0938254	0.172368	0.195155	-0.147637
ALG14	-0.0160349	-0.144178	-0.115873	-0.137601
ALG1L2	-0.041159	-0.00656944	-0.106406	-0.00644062
ALG1L	-0.0711264	-0.155473	0.0407834	-0.0497257
ALG1	-0.0333304	0.186097	-0.0763827	0.0263104
ALG2	-0.0194256	0.173482	0.0683316	0.110435
ALG3	-0.0631138	0.138979	0.149636	0.0490104
ALG5	0.0800086	0.144012	-0.00352927	0.091867
ALG6	0.0257184	0.224782	0.0741779	0.103918
ALG8	0.00420172	0.21079	0.148233	0.0807976
ALG9	0.128006	0.280655	0.166598	0.0259777
ALKBH1	0.184436	0.201946	0.0229537	-0.0456976
ALKBH2	-0.0322165	-0.022445	0.147025	0.0460829
ALKBH3	-0.30826	-0.199445	0.0965421	0.0195819
ALKBH4	0.0344639	0.0478703	0.102833	-0.0343631
ALKBH5	-0.0608663	-0.238335	-0.0533595	0.122408
ALKBH6	-0.0315911	-0.359658	0.00855212	0.0990733
ALKBH7	-0.083839	-0.0900146	0.102064	-0.0286857
ALKBH8	0.278779	0.18212	0.145527	0.100736
ALK	-0.0898387	-0.175827	-0.0246022	0.132557
ALLC	0.147569	-0.0506504	-0.044507	0.106246
ALMS1	0.0430334	0.288082	0.15091	0.0325958
ALOX12B	-0.0693886	-0.204861	0.0473489	0.00938373
ALOX12	0.0912262	0.102073	0.194559	0.0324108
ALOX15B	-0.167756	-0.266936	-0.00110635	0.0469034
ALOX15	0.024453	-0.119555	-0.00994724	-0.0383015
ALOX5AP	-0.0804288	0.00532544	-0.0610724	0.0233676
ALOX5	-0.0450073	-0.0349231	-0.0169035	-0.0560377
ALOXE3	-0.0834335	-0.170953	-0.0891075	0.0918771
ALPI	-0.203367	0.0772617	-0.0518516	0.0387481
ALPK1	-0.141764	0.0234124	-0.0244805	-0.0873606
ALPK2	-0.0149115	0.0841924	0.090254	0.137052
ALPK3	0.0466196	-0.00833504	-0.0719889	0.0320486
ALPL	-0.0149405	-0.0416948	0.0370439	-0.0855392
ALPPL2	-0.0328749	0.0189632	0.02832	0.118865
ALPP	-0.010698	0.0240989	0.0574966	0.139434
ALS2CL	0.0789924	0.0174713	-0.131446	-0.036715
ALS2CR11	0.0656055	-0.230215	0.158626	0.0294178
ALS2CR12	0.0393398	0.12398	0.119067	-0.00126474
ALS2	0.174381	0.226307	-0.0734382	0.0371279
ALX1	-0.0557409	-0.0349171	0.00722647	0.0191387
ALX3	-0.126814	0.217317	0.0983107	-0.0817878
ALX4	0.128359	0.271156	0.0368621	0.0859765
AMACR	0.132452	-0.00641984	-0.0913122	0.00412236
AMBN	-0.154401	-0.20083	-0.128816	-0.0253262
AMBP	-0.142898	-0.118532	-0.0119031	-0.118152
AMBRA1	0.0505281	-0.0236176	0.00698742	0.0471719
AMD1	0.068703	-0.0854708	-0.146782	0.0593068
AMDHD1	0.0194452	0.0290798	0.133969	0.0288606
AMDHD2	-0.151506	0.0298713	-0.0175152	-0.12703
AMELX	-0.0538108	-0.145482	-0.113477	-0.105418
AMELY	0.0113973	0.0514475	0.0276466	-0.0474485
AMFR	0.0410205	-0.156363	-0.119241	0.0397159
AMHR2	0.29674	-0.205697	-0.0464058	0.0757777
AMH	-0.000224743	0.149298	0.139796	0.0436395
AMIGO1	0.0873274	0.0437077	-0.152121	-0.0425064
AMIGO2	-0.156206	-0.0691623	-0.129213	0.0463592
AMIGO3	-0.17102	0.239537	0.129799	0.0359654
AMMECR1L	0.127429	0.433569	0.179852	0.0845715
AMMECR1	0.135325	0.378047	0.0841399	0.0556375
AMN1	-0.112049	-0.388816	-0.10168	-0.201183
AMN	-0.0961071	-0.100923	0.0500195	-0.0651344
AMOTL1	0.00709407	0.177743	-0.056737	-0.0418231
AMOTL2	0.205718	-0.0917636	0.184689	0.0449985
AMOT	-0.140973	-0.182189	-0.0936909	-0.23625
AMPD1	-0.135361	-0.221013	-0.096069	0.0175292
AMPD2	-0.0408544	-0.268353	-0.107666	-0.0265727
AMPD3	-0.0304576	-0.386119	-0.0308057	-0.203919
AMPH	-0.140572	-0.179931	-0.10096	0.062077
AMTN	-0.0713842	-0.110905	-0.0313013	0.0658454
AMT	-0.189889	-0.316566	0.0458616	-0.0152707
AMY1A	-0.0429281	-0.0348955	-0.0434043	-0.0142481
AMY2A	-0.0246106	-0.263778	-0.0807772	0.0136957
AMY2B	-0.0182433	-0.0842005	0.0602726	0.0264325
AMZ1	0.0297638	-0.21804	0.0054243	-0.104594
AMZ2	-0.134826	-0.213799	0.0418186	0.1117
ANAPC10	0.00989847	0.11287	-0.057129	0.00719453
ANAPC11	-0.0891547	-0.0829596	0.0518643	0.119823
ANAPC13	-0.0280734	-0.175114	0.0269824	0.106399
ANAPC16	-0.183283	-0.200969	0.0443838	-0.0182175
ANAPC1	0.0738428	0.324207	0.000532631	0.0753365
ANAPC2	-0.0754258	0.0243016	0.0958957	0.00024114
ANAPC4	0.0857249	0.095809	0.0506758	0.0657865
ANAPC5	-0.0431605	-0.109841	0.152343	-0.00128548
ANAPC7	0.166818	0.270982	0.136565	0.099309
ANGEL1	0.299739	0.0867802	0.151907	-0.182109
ANGEL2	0.0996101	0.152532	0.122984	-0.0688767
ANGPT1	0.00761196	0.106167	-0.000625881	-0.148394
ANGPT2	0.0759046	0.318862	0.142489	0.135506
ANGPT4	-0.144335	-0.210299	-0.031476	0.026566
ANGPTL1	-0.0652733	0.104887	-0.0476965	-0.152029
ANGPTL2	0.239088	0.208953	0.146281	0.053487
ANGPTL3	-0.0261796	-0.0486208	0.155614	-0.0148651
ANGPTL4	-0.183459	-0.360654	-0.14433	0.0750156
ANGPTL5	-0.0323783	-0.337439	-0.0958928	-0.0769462
ANGPTL6	-0.104681	-0.15092	-0.14051	0.0426529
ANGPTL7	0.177578	-0.331544	-0.0533764	-0.0651055
ANG	0.0769892	0.0585016	-0.0890394	0.102039
ANK1	0.0988284	-0.0685369	0.106385	0.00434592
ANK2	0.0251517	-0.241785	-0.169018	-0.152368
ANK3	0.014579	-0.367348	-0.0787709	-0.116557
ANKAR	0.156079	0.289381	0.0671225	-0.0599014
ANKDD1A	0.0662504	0.0265392	-0.0425994	-0.0722423
ANKFN1	0.104159	0.261158	0.0822385	-0.113492
ANKFY1	0.105229	0.223756	0.0559025	-0.118353
ANKHD1	0.0685467	0.406463	0.114927	0.0378707
ANKH	0.0635828	-0.33902	-0.0764633	-0.0809779
ANKIB1	-0.0166212	0.0950469	0.0241707	-0.142467
ANKK1	-0.0191622	-0.0416956	-0.00757493	-0.0854483
ANKLE1	-0.0248195	0.342509	0.126981	0.0554554
ANKLE2	0.084865	0.359364	-0.0133742	-0.0364337
ANKMY1	-0.0140416	0.139663	0.147961	0.0311305
ANKMY2	-0.0944703	-0.184817	-0.102374	-0.0804897
ANKRA2	-0.0762564	0.32576	0.243084	0.00900736
ANKRD10	0.108453	0.111541	0.0626323	0.0976485
ANKRD11	0.200539	0.0476163	-0.0358838	-0.00472183
ANKRD12	0.122524	0.000302915	0.01015	-0.0229281
ANKRD13A	0.124019	-0.00875522	0.189558	-0.0172863
ANKRD13B	0.0339851	-0.0637489	0.156067	-0.0203734
ANKRD13C	0.104975	0.0538309	-0.107266	0.0850326
ANKRD13D	-0.0222789	-0.158239	-0.0437121	0.0563771
ANKRD16	-0.0628988	-0.33945	0.124509	0.0969355
ANKRD17	0.313058	0.390252	-0.0816948	0.0809891
ANKRD1	-0.0723643	-0.0716428	-0.142549	0.153708
ANKRD20A3	0.133605	0.280548	0.0920392	0.104434
ANKRD20A4	-0.01731	0.215822	0.0115482	0.174174
ANKRD22	-0.105444	-0.097861	0.0730558	0.0379356
ANKRD23	0.137093	0.0992974	0.0950959	-0.0731789
ANKRD24	-0.10473	-0.301625	-0.00867224	-0.0264091
ANKRD26	1.95429e-05	0.00959556	0.121015	0.0661913
ANKRD27	-0.132745	-0.125612	-0.0592121	0.0741854
ANKRD28	0.022787	-0.082471	0.0910941	-0.0262148
ANKRD29	-0.117687	-0.289684	-0.163897	-0.0156479
ANKRD2	-0.0121025	-0.193733	-0.129138	-0.00333497
ANKRD30A	-0.0090539	0.0927759	0.119931	-0.0154469
ANKRD30B	-0.0304491	-0.19688	-0.182257	0.0306851
ANKRD31	-0.0780881	-0.0973437	-0.0611661	-0.0188683
ANKRD33	0.0863892	0.15144	-0.112045	-0.0593775
ANKRD34A	-0.0122729	-0.305592	-0.0982664	0.0320919
ANKRD34B	-0.216062	-0.244327	-0.101455	-0.0412546
ANKRD34C	-0.100996	-0.353948	-0.124725	-0.0434365
ANKRD35	-0.268578	-0.180694	-0.060143	-0.0392995
ANKRD36B	0.123365	0.293309	0.156729	0.010753
ANKRD36	0.124381	0.048867	0.209986	-0.0749746
ANKRD37	-0.194686	-0.133243	-0.069664	-0.0545296
ANKRD39	-0.0894771	-0.382445	-0.0441957	0.0351652
ANKRD40	0.054427	-0.40874	-0.0318583	-0.201652
ANKRD42	-0.0348059	-0.118606	-0.0737891	0.092023
ANKRD44	0.20566	0.176521	0.1142	-0.0301479
ANKRD45	-0.0433461	-0.180967	-0.0803277	-0.0424708
ANKRD46	-0.00302915	-0.274402	0.0106099	-0.101951
ANKRD49	0.0646674	0.171352	0.145909	0.156301
ANKRD50	0.128084	0.275692	-0.00264893	-0.000533212
ANKRD52	0.154467	0.329532	-0.066631	0.0281489
ANKRD53	-0.0369263	0.0146669	0.00662391	-0.0794625
ANKRD54	-0.0562542	-0.0650485	0.00183813	-0.00551196
ANKRD55	-0.0301449	-0.37408	0.000825024	-0.0184826
ANKRD6	0.0148331	0.10729	0.0742664	-0.123633
ANKRD7	0.0838691	-0.11975	0.039655	0.00129771
ANKRD9	-0.080976	-0.0487302	-0.0869168	-0.0835412
ANKS1A	0.0591075	0.00106509	-0.078096	0.0553413
ANKS1B	0.0550035	-0.371364	-0.0523859	-0.128816
ANKS3	0.0242332	0.0623809	0.163164	-0.0236326
ANKS4B	-0.137816	-0.0870629	-0.0792287	0.0473705
ANKS6	-0.0139243	0.0593811	0.110199	0.00917863
ANKZF1	0.0423885	0.204614	0.162862	-0.0105547
ANLN	-0.0903272	-0.385054	0.000847152	-0.219224
ANO10	0.0287476	-0.304341	-0.0909345	0.0619977
ANO1	0.0506552	0.204516	-0.0277363	-0.0700986
ANO2	0.0569578	-0.17402	-0.0214791	-0.0735343
ANO3	-0.0866923	-0.261386	-0.112553	-0.0105912
ANO4	-0.0658595	-0.480599	-0.0426832	-0.100897
ANO5	-0.0533228	-0.14922	0.0169162	-0.159616
ANO6	0.0609934	0.249758	0.0266394	0.10674
ANO7	-0.116231	-0.16077	0.00861061	-0.0734065
ANO8	0.0648042	0.189273	0.0648024	-0.0623988
ANO9	-0.0671419	0.0523215	-0.0339587	-0.0230496
ANP32A	-0.032578	0.0481146	-0.0659119	0.132485
ANP32B	-0.0948612	0.00664458	0.088137	0.144532
ANP32D	0.0217626	-0.0522218	0.0644444	0.00547006
ANP32E	-0.190983	0.163212	0.00335067	0.094566
ANPEP	0.00308778	0.258592	-0.0476744	0.155663
ANTXR1	-0.000723087	0.176629	0.0488803	-0.0452315
ANTXR2	-0.0345811	0.204722	-0.0563704	0.140491
ANTXRL	-0.0392672	-0.318539	0.0814852	0.0796545
ANXA10	-0.180153	-0.100178	-0.105938	0.12217
ANXA11	-0.0933466	-0.469176	-0.199401	-0.0666424
ANXA13	0.0146586	-0.158977	0.0426448	-0.119801
ANXA1	0.106558	0.104936	-0.048716	0.180588
ANXA2	0.0339362	0.127957	-0.0717566	0.139761
ANXA3	-0.184514	-0.363664	-0.154703	-0.0711344
ANXA4	-0.144969	0.0236664	0.0193596	-0.110892
ANXA5	0.0188687	0.156724	-0.0306034	0.0357148
ANXA6	-0.122075	-0.281896	-0.135263	0.101857
ANXA7	0.00888224	-0.488191	-0.0885052	-0.0109022
ANXA8L1	-0.107209	0.138312	-0.0563252	-0.00863445
ANXA8	-0.242394	-0.204166	-0.0882038	0.075439
ANXA9	0.0770576	-0.194178	0.0852193	-0.00720039
AOAH	0.0330177	-0.0474208	-0.0116325	-0.152948
AOC2	0.0413918	-0.0404538	-0.106291	0.102495
AOC3	-0.104408	-0.0669442	-0.162666	0.112779
AOX1	0.164121	0.198243	-0.116392	0.0584478
AP1AR	-0.0464535	-0.124918	0.00917484	0.146313
AP1B1	-0.111434	-0.160936	-0.0595883	-0.111974
AP1G1	0.120902	0.215529	-0.0814419	0.113117
AP1G2	0.101252	-0.074478	0.0349782	-0.0290702
AP1M1	0.0146963	0.0402779	-0.0237945	0.196615
AP1M2	-0.0761254	-0.185795	-0.0352552	-0.0877959
AP1S1	-0.0371901	-0.122104	-0.108394	0.059177
AP1S2	0.147471	0.051046	-0.15359	0.0096244
AP1S3	0.097949	-0.0111981	-0.0267706	-0.0792962
AP2A1	-0.0274578	-0.00748493	-0.0949221	0.0847401
AP2A2	-0.116163	-0.0502839	-0.195929	-0.154256
AP2B1	0.186586	-0.109391	-0.0930413	0.00058775
AP2M1	-0.00180772	-0.15989	-0.192697	0.121338
AP2S1	-0.160672	-0.200109	-0.117422	0.0667074
AP3B1	-0.0342685	0.206422	0.0431447	0.0500169
AP3B2	-0.106929	-0.148594	-0.0841999	-0.117181
AP3D1	0.0383822	0.294511	0.118184	0.121655
AP3M1	0.0686053	0.223717	0.0684043	-0.009388
AP3M2	-0.0475479	-0.33604	-0.110705	0.023656
AP3S1	-0.14621	-0.229013	-0.103218	0.0274692
AP3S2	-0.101496	-0.146992	-0.127822	-0.0515759
AP4B1	0.0171098	0.00788556	0.0593417	0.0749651
AP4E1	0.116652	0.252299	-0.022007	-0.0405146
AP4M1	-0.0200412	0.228408	0.148293	-0.121197
AP4S1	0.162392	-0.092174	-0.135185	-0.16324
APAF1	0.194002	0.106646	0.118484	-0.0171254
APBA1	0.0616481	-0.0823831	-0.0781798	0.0262283
APBA2	-0.143904	-0.123189	-0.129404	0.0299
APBA3	0.0412844	0.305856	0.110384	0.0492051
APBB1IP	0.0346691	-0.0965028	-0.00582733	-0.11674
APBB1	-0.0663481	-0.445695	-0.0713946	-0.153242
APBB2	0.0406004	0.0814841	0.123128	0.0229808
APC2	-0.0584137	0.103616	0.131813	0.0354313
APCDD1L	0.0321474	-0.0238759	-0.0263928	0.108587
APCDD1	-0.116446	-0.0515639	0.0314173	0.0983543
APCS	-0.0121429	0.0322745	-0.0292478	-0.00487084
APC	0.0977829	0.00706476	-0.155109	-0.0636613
APEH	-0.0336235	-0.0420661	0.0361193	0.0135602
APEX1	0.155503	0.248332	0.141749	0.0304372
APEX2	-0.0512121	0.0225623	0.119074	0.128968
APH1A	-0.158415	0.250227	0.0538747	0.107492
APH1B	0.00960533	-0.254458	0.063489	-0.0611012
API5	0.0775267	-0.00816893	0.025522	-0.0682331
APIP	-0.173101	-0.276268	-0.0369949	-0.101802
APITD1	-0.0915584	-0.0790901	-0.141568	0.058491
APLF	0.0300765	0.0367602	-0.00140033	-0.0683183
APLNR	-0.0552184	-0.206969	-0.0820425	-0.020505
APLN	-0.122544	-0.0251419	0.0963366	-0.0195075
APLP1	-0.0634753	-0.465668	-0.035857	-0.192734
APLP2	0.212636	0.0883046	-0.0708146	0.0469952
APOA1	-0.0944508	-0.164962	0.0219376	0.0146936
APOA2	0.151911	-0.05533	-0.0240078	-0.0247262
APOA4	0.044769	0.007481	-0.147602	0.0755227
APOA5	-0.0143358	-0.0951599	0.0167902	0.0422816
APOBEC1	0.182327	0.142304	-0.106127	0.00129418
APOBEC2	0.16716	0.0846891	0.107366	-0.114111
APOBEC3A	0.0785546	0.0389694	-0.0189069	-0.0667071
APOBEC3B	0.0731002	0.368921	0.0766452	0.0348044
APOBEC3C	0.07439	0.0828325	0.129202	-0.124827
APOBEC3D	0.0513099	0.0833016	0.030115	0.107192
APOBEC3F	0.0686737	0.0185071	-0.0925323	-0.0737581
APOBEC3G	0.0288355	0.018341	-0.0420557	-0.0913343
APOBEC3H	-0.00350308	0.0493314	0.0244141	0.0563697
APOBEC4	-0.049743	-0.0889895	0.00788212	0.00967774
APOB	-0.0772519	-0.117307	-0.112267	-0.201569
APOC1	-0.0771553	-0.101525	-0.00349766	-0.0452243
APOC2	-0.146298	-0.0695336	0.0278138	0.055303
APOC3	0.0953256	-0.124108	-0.0865035	-0.019507
APOC4	-0.0146792	-0.188885	0.0514581	-0.133242
APOD	0.101682	-0.426113	-0.0118822	-0.0611575
APOE	-0.029715	-0.118928	-0.00608179	-0.101873
APOF	-0.0583094	-0.121327	0.140791	0.0107308
APOH	-0.111758	0.0282342	-0.0226644	-0.147347
APOL1	-0.0292166	0.061052	0.0225475	0.0433767
APOL2	0.0270278	0.0636512	0.0109624	0.0108698
APOL3	0.0548569	-0.0330861	-0.0586242	0.00462537
APOL4	0.0393203	0.280616	-0.0220402	0.00311003
APOL5	0.0626339	-0.286609	-0.134206	0.0802371
APOL6	0.0792464	0.189918	0.0329014	-0.169428
APOLD1	-0.131641	-0.138012	-0.080786	0.0914992
APOM	-0.0769404	0.088412	0.0362963	-0.162276
APOOL	0.126013	0.169847	-0.0367341	0.0497451
APOO	-0.137983	-0.144784	-0.0591536	0.00936749
APPBP2	0.138129	0.0702372	-0.103082	-0.0135764
APPL1	0.176316	0.0979685	0.0788373	0.025582
APPL2	0.0673155	0.0885586	-0.0383241	-0.117654
APP	0.352622	-0.0567428	-0.0864727	0.0931813
APRT	-0.139575	-0.124215	0.137857	-0.0336784
APTX	-0.0842005	-0.179394	0.0361952	-0.0229673
AQP10	-0.141208	-0.148322	-0.135982	0.131384
AQP11	0.0620975	-0.149884	0.053516	0.073846
AQP12A	-0.0517124	-0.125043	0.0529161	0.0425853
AQP12B	-0.0405835	-0.147326	-0.0135848	-0.0518351
AQP1	-0.127908	-0.0623027	-0.107958	0.0863267
AQP2	-0.231249	-0.0554873	0.0936321	0.0791055
AQP3	0.0600748	0.02736	-0.249478	0.155947
AQP4	-0.102571	0.0408544	-0.104979	-0.220143
AQP5	-0.262324	-0.140533	-0.108822	-0.0769949
AQP6	-0.0961706	-0.21036	0.22278	-0.165652
AQP7	0.00279107	-0.334116	-0.00716763	-0.0677121
AQP8	-0.069923	-0.208245	0.0255798	0.0337584
AQP9	-0.259207	-0.245605	-0.18981	0.0304462
AQR	0.0901904	0.374461	-0.037477	0.0323812
ARAF	0.0312491	0.204595	0.0457478	0.0310561
ARAP1	-0.0472352	-0.123492	0.164867	-0.0312021
ARAP2	0.045916	-0.0918418	-0.132808	-0.255913
ARAP3	0.172847	0.32622	0.0149706	0.0782275
ARCN1	0.202396	0.132511	-0.0147888	0.0800147
ARC	0.002052	0.145692	-0.0735805	0.0125586
AREG	-0.111679	-0.0808764	-0.184638	0.0797765
ARF1	-0.119915	-0.224802	-0.108386	0.290051
ARF3	0.0106118	-0.364905	-0.12791	-0.12001
ARF4	-0.0914119	0.111815	0.119286	0.138128
ARF5	-0.0569968	-0.202396	-0.0119455	0.0118019
ARF6	0.0910796	0.274861	0.0152614	0.117725
ARFGAP1	0.0300765	0.0406688	0.0751815	-0.00469118
ARFGAP2	-0.192439	-0.296133	0.0543299	-0.0375777
ARFGAP3	0.00727973	0.210721	0.0693637	0.141855
ARFGEF1	0.103704	0.318696	0.0103334	0.0106656
ARFGEF2	0.0668758	0.015732	-0.154912	0.0390471
ARFIP1	0.104222	0.0259334	0.0301482	-0.0063733
ARFIP2	-0.23557	-0.273288	0.126431	-0.0170497
ARFRP1	-0.0694457	-0.0999717	0.0922194	-0.0690408
ARG1	-0.121304	-0.205294	-0.167365	0.056263
ARG2	0.0205982	-0.0330079	-0.158142	0.0563546
ARGFX	-0.0723606	0.039559	0.000545324	0.0560816
ARGLU1	0.22146	0.222984	0.0939611	-0.0910007
ARHGAP10	-0.106587	0.100939	0.0304817	0.170957
ARHGAP11A	0.0311905	0.374207	0.144814	0.0163989
ARHGAP11B	0.0902491	0.324607	0.0951765	0.0268459
ARHGAP12	0.176189	0.00255035	0.0801902	-0.0573088
ARHGAP15	-0.0462776	-0.0855392	0.00810642	-0.00558993
ARHGAP17	0.0971184	0.159148	0.176083	0.0605112
ARHGAP18	-0.0320406	0.149259	0.0365034	-0.000691868
ARHGAP19	0.0461799	0.255367	0.0685924	-0.0244421
ARHGAP1	-0.10943	-0.175485	0.109237	0.0542078
ARHGAP20	0.171049	0.148321	-0.0811163	0.0855045
ARHGAP21	0.016289	-0.336343	-0.0640864	-0.0300149
ARHGAP22	0.0477726	-0.382581	0.206104	-0.0240838
ARHGAP23	0.125563	-0.442803	0.0110209	-0.130413
ARHGAP24	-0.020393	-0.346877	0.00627777	0.092969
ARHGAP25	0.0243895	0.00543292	-0.00108265	-0.0892711
ARHGAP26	-0.151389	-0.169916	-0.163954	-0.0217008
ARHGAP27	0.0399066	0.0270083	0.0730953	-0.0697088
ARHGAP28	-0.102102	-0.0303794	0.10157	-0.00101279
ARHGAP29	0.155327	0.246709	-0.0779775	0.190205
ARHGAP30	-0.0347473	-0.0392812	0.0602268	-0.0992215
ARHGAP31	0.0757873	0.137211	-0.00728772	0.0360222
ARHGAP32	0.0845621	-0.153549	-0.0909692	0.034684
ARHGAP33	0.11973	-0.0250833	0.114814	-0.0462443
ARHGAP36	-0.0419293	-0.0331154	0.0452847	-0.221354
ARHGAP39	-0.0529319	-0.123873	0.100784	-0.0132789
ARHGAP42	0.119055	0.307038	-0.0739472	0.000706291
ARHGAP4	-0.0903761	-0.0644818	0.0511389	-0.0765206
ARHGAP5	0.0595374	-0.044333	-0.114841	-0.00880498
ARHGAP6	0.126403	-0.119466	-0.0276857	-0.261272
ARHGAP8	-0.102209	-0.348293	-0.00554916	-0.116964
ARHGAP9	-0.063446	0.0211747	0.0368147	-0.0319481
ARHGDIA	-0.102854	-0.0752597	0.039843	0.104322
ARHGDIB	-0.14919	-0.0422322	0.0188096	-0.055564
ARHGDIG	-0.0637978	-0.35655	-0.165198	0.00695113
ARHGEF10L	0.0481928	0.170394	0.00113796	0.0332818
ARHGEF10	-0.106264	-0.0105825	0.0428175	0.0625634
ARHGEF11	0.142966	0.0173052	-0.0166459	0.123645
ARHGEF12	0.0918907	0.0455349	-0.101593	0.0121214
ARHGEF15	0.0818749	0.242088	-0.00312782	0.153295
ARHGEF16	-0.100255	-0.368559	0.0958704	-0.164698
ARHGEF17	0.143582	-0.0203051	-0.00986236	-0.0912112
ARHGEF18	0.044206	0.242156	0.104857	0.0183483
ARHGEF19	-0.173531	0.131279	-0.0675019	0.0541023
ARHGEF1	0.0629379	0.17314	0.0724093	-0.0372099
ARHGEF2	0.143709	-0.0747222	0.0568255	-0.0418172
ARHGEF33	0.0229434	-0.0768622	-0.075662	0.0313865
ARHGEF35	0.0407762	-0.132647	-0.086999	-0.0407648
ARHGEF37	-0.0487302	-0.361671	0.0088619	-0.120345
ARHGEF38	0.0620991	-0.185445	-0.035901	0.0173379
ARHGEF3	0.286079	-0.0474208	-0.0830572	0.183898
ARHGEF4	-0.067335	-0.264327	-0.121577	-0.123794
ARHGEF5	-0.0482221	-0.333705	-0.0700576	-0.0555293
ARHGEF6	0.180615	0.212783	0.0334625	-0.119705
ARHGEF7	0.206314	0.00818847	-0.0590193	-0.0378143
ARHGEF9	0.0992388	-0.1753	-0.0765566	0.0502449
ARID1A	0.136028	0.249553	-0.00987343	0.0201322
ARID1B	0.14751	0.271822	0.0663386	0.021657
ARID2	0.132286	0.408681	0.0717123	0.00577744
ARID3A	0.0303794	0.254751	0.116068	0.00387266
ARID3B	0.0147549	0.361485	0.0374533	-0.0726538
ARID3C	-0.0365427	0.0598115	-0.102414	0.0469641
ARID4A	0.296739	0.257321	0.0478372	-0.0110649
ARID4B	0.240964	0.150598	0.0694317	0.0395415
ARID5A	-0.106616	0.122114	-0.0983676	0.0724284
ARID5B	0.160027	-0.0956331	-0.0608748	-0.0162578
ARIH1	0.0513587	0.165059	-0.144081	0.0736472
ARIH2	-0.0180772	0.217219	0.0661189	0.0134795
ARL10	0.241492	0.331995	0.0131308	-0.0618476
ARL11	-0.0392617	-0.0585896	0.0463974	-0.0598829
ARL13A	0.112777	0.088211	0.129991	-0.10093
ARL13B	0.109616	0.212509	0.0940528	0.00795806
ARL14	-0.143858	0.131802	0.0706068	0.0112326
ARL15	0.0549546	0.097734	-0.0191731	0.0560823
ARL16	-0.0675011	-0.0301742	0.10532	0.128956
ARL17A	0.0200315	0.270102	0.204393	-0.0195927
ARL17B	0.0424297	0.127318	0.0950942	0.0783102
ARL1	-0.0261191	-0.28176	-0.13063	0.0881927
ARL2BP	-0.00509092	0.0558047	0.02562	0.0495414
ARL2	-0.0213799	-0.371178	-0.064295	0.0635586
ARL3	-0.104242	-0.30524	-0.0446872	-0.0484245
ARL4A	0.219613	0.0609445	0.00617662	-0.0839842
ARL4C	0.182814	0.270601	-0.00678037	0.133966
ARL4D	0.0087259	-0.0485152	-0.00896147	0.180077
ARL5A	0.0648042	0.0923206	0.0785291	-0.0968868
ARL5B	0.0834872	0.220229	-0.0160659	0.0309614
ARL5C	0.0686479	-0.235154	0.00856771	-0.142926
ARL6IP1	-0.030311	0.0110222	-0.0726717	0.135411
ARL6IP4	-0.0986525	-0.404421	-0.0232208	-0.0344136
ARL6IP5	0.0671885	-0.23256	-0.157518	0.0979879
ARL6IP6	-0.00724064	0.344942	0.196397	-0.0940093
ARL6	-0.00800281	-0.232668	-0.184875	0.0568197
ARL8A	-0.114091	-0.358671	0.031961	0.0448276
ARL8B	-0.04703	-0.309139	-0.211157	-0.118461
ARL9	0.116456	0.019836	-0.132097	0.0318364
ARMC10	-0.0696216	-0.17742	-0.049639	-0.170861
ARMC1	0.025953	0.0206178	0.0410331	0.0325584
ARMC2	-0.112088	0.18129	-0.0901173	-0.123102
ARMC3	0.06058	-0.114025	-0.133536	-0.0994826
ARMC4	-0.152641	-0.104027	0.0665662	-0.239147
ARMC5	-0.09363	-0.110613	0.145762	-0.0306545
ARMC6	0.0234417	0.236752	0.155122	0.0159887
ARMC7	0.0915487	0.125846	0.0157324	0.116626
ARMC8	0.177029	-0.0426914	-0.0171374	0.0169289
ARMC9	0.153969	0.302768	-0.0866133	-0.0291581
ARMCX1	0.222467	0.0922913	0.0373442	-0.0326512
ARMCX2	0.124566	-0.0957211	0.0050671	0.00961449
ARMCX3	0.279639	0.00230606	0.0648877	-0.0667195
ARMCX5	0.350854	0.109714	0.0227909	0.118752
ARMCX6	0.274011	0.128358	0.130716	-0.0975187
ARMS2	0.0335663	-0.110766	0.0325767	0.0109167
ARNT2	0.0556288	-0.194872	-0.153194	-0.0359726
ARNTL2	0.0140807	0.18514	-0.105309	0.0361777
ARNTL	0.00168069	0.182785	-0.0339619	0.0958632
ARNT	0.144803	0.251566	0.0874573	0.1668
ARPC1A	0.000517887	0.0177352	0.000692262	-0.00593745
ARPC1B	-0.110828	-0.0352163	-0.00816964	-0.0921622
ARPC2	-0.02608	0.0182237	-0.202436	0.0334129
ARPC3	-0.120873	-0.231622	-0.1295	-0.00397272
ARPC4	-0.0700026	-0.259451	-0.0934364	0.0384372
ARPC5L	-0.139947	-0.251087	-0.0956712	0.116009
ARPC5	-0.0390858	0.0024624	-0.0900794	0.0789987
ARPP19	0.0329493	-0.156343	-0.147254	-0.0428963
ARPP21	0.0684685	-0.30781	-0.0322044	-0.135155
ARR3	-0.221238	0.00843444	-0.0898659	0.066209
ARRB1	-0.0787481	-0.399291	-0.102708	-0.138872
ARRB2	-0.0881482	-0.267083	0.0713946	-0.0585996
ARRDC1	-0.122817	0.0381184	0.105415	-0.00210175
ARRDC2	-0.0855392	-0.447786	-0.116142	-0.133422
ARRDC3	-0.0252787	0.163545	-0.0221508	0.081425
ARRDC4	0.0237837	-0.0995515	0.116046	-0.214293
ARRDC5	-0.0315715	-0.210721	-0.0185968	-0.091132
ARSA	-0.00382064	-0.0996199	-0.159758	-0.0908366
ARSB	0.0410498	0.158034	0.153856	-0.131233
ARSD	-0.0831257	0.296378	-0.164194	0.0422589
ARSE	-0.153167	0.0321383	-0.0340299	0.102264
ARSF	-0.0788751	-0.244482	0.0031215	-0.028475
ARSG	0.00573584	-0.023813	-0.0138753	-0.0591081
ARSH	-0.05458	-0.0345656	0.110993	-0.0734481
ARSI	0.0839758	-0.165294	-0.0297831	-0.172451
ARSJ	0.181915	0.321393	-0.0413082	-0.107837
ARSK	0.0990922	0.165206	-0.138383	0.131967
ART1	0.171929	-0.208599	0.0288799	-0.0424223
ART3	-0.015263	-0.288238	-0.0713852	-0.195112
ART4	0.000209672	-0.0450353	-0.119678	0.103031
ART5	0.0314206	-0.0747253	-0.110296	-0.043255
ARTN	-0.170033	0.111189	0.040009	-0.0470615
ARV1	-0.149425	-0.12183	0.124212	-0.0432483
ARVCF	-0.00305846	0.0728266	0.181649	-0.102068
ARX	-0.00815916	-0.025396	-0.148621	0.0434872
AR	0.136185	0.330832	0.0319263	-0.034035
AS3MT	0.0323728	-0.0193963	0.153429	-0.00738383
ASAH1	-0.0638955	-0.165988	0.0509192	-0.0681537
ASAH2B	0.0548525	0.0984569	0.0204871	0.119531
ASAH2	-0.0350109	-0.0112793	0.0935469	-0.160137
ASAP1	0.132257	0.263702	0.0227166	-0.0614347
ASAP2	0.0862037	0.187377	-0.0365144	-0.0470939
ASAP3	0.105043	0.0218294	0.0785717	0.0901926
ASB10	-0.0681013	-0.106154	-0.112924	0.0653904
ASB11	-0.004897	-0.0239223	0.10458	0.03523
ASB12	0.0342306	-0.322743	-0.0730141	0.086543
ASB13	-0.0156539	-0.332112	0.080187	0.0871646
ASB14	0.133468	-0.0988773	0.162832	-0.0505884
ASB15	-0.060026	-0.0485593	-0.090611	-0.0359005
ASB16	0.129393	0.251791	0.144499	-0.00585181
ASB17	-0.0425324	0.0486761	0.100776	0.0383194
ASB18	0.0308259	-0.201307	-0.25698	0.138688
ASB1	0.109323	-0.220229	-0.0144269	-0.126846
ASB2	0.0863405	-0.276923	-0.204483	0.112697
ASB3	-0.0244579	-0.0812887	0.00657649	-0.0685779
ASB4	0.000596116	-0.422197	-0.111669	-0.156129
ASB5	-0.0296563	-0.222701	-0.136976	0.083288
ASB6	-0.0860767	0.0577395	-0.108233	0.152379
ASB7	0.0445089	0.192507	-0.0236523	0.147564
ASB8	0.129921	-0.166974	-0.131697	-0.0532252
ASB9	0.0805363	0.321305	-3.63517e-05	0.0559088
ASCC1	-0.187602	-0.337125	0.0448674	-0.0602921
ASCC2	-0.0510851	0.148155	0.144523	0.0493142
ASCC3	0.082686	0.356423	0.0837416	-0.00316592
ASCL1	-0.0968839	0.0498637	0.20957	-0.0703637
ASCL2	-0.140826	-0.0890374	-0.0971933	0.00639313
ASCL3	0.0320097	0.210375	0.199512	-0.00865448
ASCL4	0.127669	-0.123702	-0.0515173	-0.0668813
ASF1A	0.019494	0.263116	0.0862166	-0.0201264
ASF1B	-0.0698463	0.401509	0.169806	0.040493
ASGR1	0.0192302	-0.0559122	0.107579	0.107545
ASGR2	-0.119153	-0.198947	-0.0607043	-0.0374769
ASH1L	0.183478	0.12397	-0.0531461	0.000388528
ASH2L	0.0421345	-0.00469029	-0.00224274	0.163274
ASIP	0.0391739	0.087621	0.12719	-0.0459653
ASL	0.0636512	0.0676379	-0.0943389	0.0636839
ASMTL	-0.221411	-0.238042	-0.0878098	-0.161683
ASMT	0.0670916	-0.0991965	0.0607019	-0.0476487
ASNA1	-0.0282297	0.193406	0.0764728	0.0696668
ASNSD1	-0.0233342	0.199044	0.0138658	0.0478164
ASNS	-0.0657911	-0.123247	-0.0904571	-0.0118902
ASPA	-0.0442256	-0.460587	-0.0275783	-0.269318
ASPDH	-0.1043	-0.497875	0.00984656	0.0226126
ASPG	-0.0972528	-0.10225	-0.0745436	-0.00297227
ASPHD1	-0.0323142	-0.486686	0.0585467	-0.0405741
ASPHD2	0.0216144	-0.058316	-0.15063	-0.0247707
ASPH	-0.123462	-0.0260018	-0.111473	0.0720512
ASPM	0.101389	0.386852	0.162209	0.0889192
ASPN	0.0888811	0.111004	-0.0893745	0.0521862
ASPRV1	-0.137992	-0.176609	0.0271373	-0.0487282
ASPSCR1	-0.126618	-0.0736181	0.0819335	0.0439226
ASRGL1	-0.223473	-0.384155	-0.0021084	-0.130661
ASS1	-0.119739	-0.0957797	-0.152666	-0.022087
ASTE1	0.03848	0.195742	0.056187	-0.0569234
ASTL	0.0122513	-0.17922	-0.139592	0.0162321
ASTN1	0.280421	-0.0982812	-0.0339951	-0.0508679
ASTN2	0.0507138	-0.155815	0.00312782	0.0272015
ASXL1	0.168899	0.411603	0.142788	0.091753
ASXL2	0.0591954	0.193142	-0.0756541	-0.0635216
ASXL3	-0.0927701	-0.0932587	0.0116009	0.0174098
ASZ1	0.218485	-0.0203874	-0.0365649	-0.0386774
ATAD1	0.0804385	-0.125485	0.0225143	-0.0157358
ATAD2B	0.135882	0.452457	0.15781	-0.00720579
ATAD2	0.0622148	0.450122	0.185983	-0.0327571
ATAD3A	-0.0515541	0.0760023	0.0865754	0.0375547
ATAD3B	0.0265686	0.0722794	0.0875806	-0.0321712
ATAD3C	-0.100851	-0.0964539	0.0140033	-0.0898356
ATAD5	0.128856	0.424071	0.162663	0.00926968
ATCAY	0.103313	-0.25438	0.112336	0.0559169
ATE1	0.115518	-0.0349818	-0.0613979	0.0209237
ATF1	0.0909819	0.165069	0.0779269	-0.0152648
ATF2	0.193309	0.194383	-0.0635142	0.0542416
ATF3	-0.0791585	-0.108668	-0.108304	0.108404
ATF4	-0.126833	0.0593908	0.0237582	-0.0452721
ATF5	-0.122475	0.0774485	0.109799	0.0812641
ATF6B	0.242596	0.406404	0.17545	0.00782645
ATF6	0.0569187	0.253286	-0.0918274	0.0758319
ATF7IP2	-0.0780739	-0.327852	-0.11025	-0.0650649
ATF7IP	0.184104	0.352681	0.0605508	-0.00113403
ATF7	0.164287	0.284457	0.0172101	-0.0043653
ATG10	-0.20778	0.0150871	0.00854106	-0.0219424
ATG12	-0.087044	0.190758	0.0985462	-0.046315
ATG16L1	0.0823831	0.0577786	-0.0987121	0.0999936
ATG16L2	0.136136	-0.020481	0.176004	-0.00720715
ATG2A	-0.105238	0.114072	0.0479684	0.0202913
ATG2B	0.292332	0.0079051	-0.0645985	-0.028267
ATG3	-0.235316	-0.256657	0.0145644	-0.0134096
ATG4A	-0.117853	0.0130449	0.0714942	0.00501706
ATG4B	-0.0606905	-0.0393301	-0.012132	0.0272993
ATG4C	0.0993658	-0.169701	-0.0643551	-0.0547721
ATG4D	-0.00635144	-0.0208914	0.0316623	0.0288719
ATG5	-0.00254058	0.208464	-0.122031	0.0557227
ATG7	-0.103186	-0.265412	-0.226336	-0.158717
ATG9A	0.0240866	-0.0984864	-0.041267	0.12355
ATG9B	-0.172329	-0.208503	-0.183453	-0.0150056
ATIC	-0.0492285	-0.0399457	0.0825657	-0.0013603
ATL1	-0.00855002	-0.330089	-0.103648	0.0193971
ATL2	-0.0336138	0.138618	-0.0349245	0.0657167
ATL3	0.0274187	0.250794	-0.0330563	0.0307838
ATMIN	0.01582	-0.122876	-0.086498	-0.0823747
ATM	0.202992	0.286811	0.187687	0.00202062
ATN1	0.0104945	-0.0430334	0.0439017	0.0136981
ATOH1	0.076905	0.222856	0.0993242	-0.0032992
ATOH7	-0.0531078	-0.16118	-0.0901252	0.0501145
ATOH8	-0.102786	-0.149806	0.12522	-0.0299739
ATOX1	-0.129657	-0.454812	-0.0658328	0.0109685
ATP10A	0.0146669	-0.163115	-0.0759671	0.068888
ATP10B	0.128866	-0.232287	0.0865059	-0.215863
ATP10D	0.0661038	0.327939	0.013439	0.0498835
ATP11A	0.19453	0.262031	-0.0182959	-0.162648
ATP11B	-0.0336822	0.361651	-0.0366282	0.00035247
ATP11C	0.0430139	0.292772	0.109479	-0.0467207
ATP12A	-0.0680415	-0.144735	0.149421	0.027547
ATP13A1	0.123882	0.24454	0.142756	0.0583914
ATP13A2	-0.0262754	-0.215197	-0.114459	-0.0717663
ATP13A3	0.0927506	0.325389	0.0183686	0.00940355
ATP13A4	0.121215	0.028816	-0.0539806	-0.125046
ATP13A5	0.0443037	-0.0280245	0.091396	-0.0572844
ATP1A1	0.161551	-0.036555	-0.107315	0.149297
ATP1A2	-0.135305	-0.265754	-0.140547	-0.137289
ATP1A3	-0.0709896	-0.298899	-0.110149	0.0553531
ATP1A4	-0.0594937	-0.117214	-0.027027	-0.0329341
ATP1B1	0.0294218	-0.365755	-0.0945554	-0.0416568
ATP1B2	-0.0595667	-0.113232	0.0293611	0.00631425
ATP1B3	-0.097734	0.149777	0.103899	0.188285
ATP1B4	-0.0369917	-0.0059555	0.0478231	0.0240062
ATP2A1	-0.0869952	0.0728852	0.0573929	0.0511771
ATP2A2	0.14024	0.0210672	-0.131862	0.0060623
ATP2A3	-0.191305	-0.120326	-0.137069	-0.00393306
ATP2B1	0.030868	0.0200412	-0.190149	0.0241131
ATP2B2	-0.11245	-0.270689	-0.120654	0.0130004
ATP2B3	-0.177098	-0.214268	-0.137155	0.0391715
ATP2B4	0.025953	0.0102405	-0.139641	0.0679058
ATP2C1	0.0989945	-0.0894967	-0.0487365	-0.119678
ATP2C2	-0.0844253	-0.255719	-0.00828818	-0.0820303
ATP4A	0.0289524	-0.200501	-0.0351898	-0.0451113
ATP4B	-0.0717213	0.090787	0.00875461	0.0863604
ATP5A1	-0.0443526	-0.112401	-0.0741921	0.1395
ATP5B	-0.0465219	-0.133976	-0.108484	0.152526
ATP5C1	-0.0576906	-0.317474	-0.114214	0.175425
ATP5D	-0.0784256	-0.0612279	0.0897238	0.092334
ATP5E	-0.0579349	-0.22659	-0.00895041	0.0530426
ATP5F1	-0.0682047	-0.191813	-0.101984	0.0494359
ATP5G1	-0.130029	-0.26251	-0.0212705	0.123802
ATP5G2	-0.0700222	-0.147275	0.115184	0.00218288
ATP5G3	-0.100011	-0.221978	-0.100324	0.100117
ATP5H	-0.158874	-0.309647	-0.0500957	0.17504
ATP5I	-0.154027	-0.398255	0.00541165	0.00462447
ATP5J2	-0.0731784	-0.123032	-0.00820757	0.0352474
ATP5J	-0.138657	-0.456639	0.0248408	0.0307825
ATP5L2	0.0492873	0.108778	0.121097	-0.0102958
ATP5L	-0.154555	-0.384594	0.0228336	0.0800367
ATP5O	-0.157076	-0.400248	0.0249704	0.122053
ATP5SL	0.0133869	0.0580815	-0.148052	0.170965
ATP5S	0.203442	0.106939	0.110182	-0.0550141
ATP6AP1L	-0.184416	-0.047499	-0.00976437	0.00435359
ATP6AP1	0.083028	-0.27062	-0.109052	0.147739
ATP6AP2	0.0862232	-0.173248	-0.0952571	-0.0156957
ATP6V0A1	0.0493067	-0.362736	-0.221233	-0.0222854
ATP6V0A2	0.220669	0.302045	0.155569	0.0165886
ATP6V0A4	0.0815401	-0.362696	0.106663	0.0702024
ATP6V0B	-0.149884	-0.442695	-0.0961754	0.0650036
ATP6V0C	-0.0719765	-0.365628	-0.0639046	0.04493
ATP6V0D1	-0.0917148	-0.29844	-0.167395	-0.0327887
ATP6V0D2	-0.168719	0.0233677	-0.0381508	0.0865105
ATP6V0E1	-0.127781	-0.137768	-0.00675509	0.0236745
ATP6V0E2	-0.00314641	-0.290661	0.000750741	-0.0460829
ATP6V1A	0.0122045	-0.269448	-0.14709	0.0775361
ATP6V1B1	-0.0482221	0.178573	0.143113	0.0932079
ATP6V1B2	-0.0170707	-0.37881	-0.248269	-0.00756142
ATP6V1C1	-0.12183	-0.221343	-0.211164	-0.00838175
ATP6V1C2	-0.0146572	0.237857	0.105766	-0.0830945
ATP6V1D	-0.000449487	-0.335825	-0.212594	-0.0111307
ATP6V1E1	-0.014452	-0.441679	-0.23761	0.0625665
ATP6V1E2	-0.115059	-0.348733	0.0812033	0.00975692
ATP6V1F	-0.101261	-0.30613	-0.0580141	0.0941806
ATP6V1G1	-0.0776048	0.0443233	-0.0247776	0.211612
ATP6V1G2	0.041685	-0.339655	-0.0607831	0.0246751
ATP6V1G3	0.0699758	0.0660589	0.0365475	0.112272
ATP6V1H	-0.141393	-0.406727	-0.240261	0.0421147
ATP7A	0.162011	0.24966	0.078096	0.039272
ATP7B	0.0434438	0.0507138	0.00409825	-0.0113462
ATP8A1	-0.0222105	-0.327236	-0.0232666	-0.169751
ATP8A2	-0.0266467	-0.288209	-0.140814	-0.0492443
ATP8B1	0.0381086	0.0389685	-0.134703	0.059145
ATP8B2	0.110652	0.262461	0.0327765	0.208617
ATP8B3	-0.0128885	0.223874	0.0671336	0.163319
ATP8B4	0.0453297	-0.0349525	0.0344424	-0.193673
ATP9A	0.0289821	-0.175769	-0.0829608	-0.0349396
ATP9B	0.0314445	0.0233538	-0.0417902	-0.0546846
ATPAF1	-0.127644	-0.375253	-0.134922	-0.0549276
ATPAF2	-0.0900048	0.023344	0.123494	0.134578
ATPIF1	-0.139028	-0.271099	0.0246069	0.143639
ATRIP	-0.137836	0.0455936	0.146682	0.0920829
ATRNL1	-0.142976	-0.271666	-0.0406174	-0.0624574
ATRN	0.150646	0.164698	-0.10469	-0.0595263
ATRX	0.104506	0.138413	0.0317761	0.0079797
ATR	0.14365	0.263331	0.0435351	0.042652
ATXN10	0.0688594	-0.0867998	-0.0596136	-0.0107089
ATXN1L	0.158249	0.154203	0.00395759	0.00837228
ATXN1	0.213262	0.113554	-0.117515	-0.00583017
ATXN2L	0.0243504	0.155425	0.121743	0.121317
ATXN2	0.163457	0.0316204	0.0213937	-0.00911824
ATXN3L	0.12477	-0.0438009	-0.0805621	-0.0645805
ATXN3	0.144471	0.0524238	0.0306381	-0.0859106
ATXN7L1	0.161082	0.193211	0.0588375	-0.0998318
ATXN7L2	0.0959947	0.0851288	-0.0163424	-0.0533816
ATXN7L3B	0.0606514	-0.134504	-0.134444	-0.0317394
ATXN7L3	0.0493458	-0.22574	-0.151229	-0.00405385
ATXN7	0.079051	0.0941381	0.0454111	-0.11095
AUH	-0.0550621	-0.421159	-0.133935	0.0807931
AUP1	-0.0445285	0.0269008	0.11664	0.0667817
AURKAIP1	-0.201028	-0.278848	0.0449038	0.021731
AURKA	0.0305749	0.349964	0.141074	0.164834
AURKB	-0.0185276	0.378476	0.160905	0.0648116
AURKC	-0.0257282	-0.128504	-0.0489989	0.0141894
AUTS2	-0.171821	0.0330079	0.0576348	-0.106564
AVEN	-0.0966982	-0.0583551	0.0232003	-0.0732749
AVIL	0.122495	0.310654	0.0622846	0.0910449
AVL9	0.112694	0.181641	-0.0845919	-0.0123427
AVPI1	-0.244315	-0.426162	-0.0963667	-0.0934986
AVPR1A	0.107283	0.184909	-0.0751774	0.0568767
AVPR1B	0.0889688	0.170927	-0.0379662	-0.0187091
AVPR2	0.0135435	-0.112198	-0.0397347	0.0312289
AVP	0.0104694	-0.218445	0.12267	0.0948291
AWAT1	0.0494172	0.0815659	-0.0194596	0.0479744
AWAT2	-0.176919	-0.157196	-0.017612	-0.0520081
AXIN1	-0.0211552	0.258973	0.189594	0.0255667
AXIN2	-0.21547	0.0799988	0.0141756	-0.114637
AXL	0.026637	-0.193748	-0.147458	-0.213739
AZGP1	0.117892	-0.214708	0.00399394	0.15507
AZI2	-0.0802627	-0.170824	-0.00273586	-0.0299067
AZIN1	-0.0144129	-0.104447	0.0184888	-0.0846414
AZU1	-0.13312	0.0703303	0.0696548	-0.0397505
B2M	-0.0152141	0.166242	-0.0616129	0.0152414
B3GALNT1	0.063446	-0.0697779	-0.121448	-0.204059
B3GALNT2	-0.0619998	0.343691	0.139791	0.161512
B3GALT1	0.241579	0.248791	-0.133959	-0.0685089
B3GALT2	0.131924	-0.132413	-0.0832753	-0.11074
B3GALT4	0.00617555	-0.240651	-0.0117463	-0.0351446
B3GALT5	0.0292166	0.0826273	0.0153312	-0.126762
B3GALT6	0.0480853	0.134973	0.0845729	-0.0684819
B3GAT1	0.06926	-0.32961	0.00851261	-0.217125
B3GAT2	-0.065371	-0.161757	0.100583	-0.240694
B3GAT3	-0.0518375	-0.270581	0.00621771	0.071802
B3GNT2	-0.00943922	-0.10731	-0.184289	-0.0441403
B3GNT3	0.0936783	0.0943794	-0.0737233	0.0908487
B3GNT4	-0.134113	-0.175095	-0.19026	0.00743456
B3GNT5	-0.00891156	0.215284	-0.0374311	-0.187328
B3GNT6	-0.0131016	-0.133093	0.0240554	0.000276095
B3GNT7	0.0441669	-0.198712	-0.0201704	0.0690858
B3GNT8	0.0231486	0.0314934	-0.0310285	0.0168072
B3GNT9	0.0762075	-0.0216242	-0.000504182	-0.0295547
B3GNTL1	-0.0554627	-0.243837	-0.0114903	-0.0696835
B4GALNT1	-0.012869	-0.069817	-0.00773658	0.109413
B4GALNT2	-0.0164667	-0.173138	-0.157285	-0.0100779
B4GALNT3	0.159402	-0.000146572	-0.0537578	0.0229434
B4GALNT4	-0.110388	-0.034972	0.109433	-0.177219
B4GALT1	-0.200129	-0.0508604	-0.0173793	-0.128143
B4GALT2	-0.130918	-0.0296466	0.0430894	0.000610286
B4GALT3	0.0658791	0.128221	0.0163108	0.258277
B4GALT4	-0.0468932	0.0577199	0.0278153	-0.0195855
B4GALT5	0.27959	0.252641	-0.0666863	0.136225
B4GALT6	0.00737744	-0.193582	-0.0641622	0.0201908
B4GALT7	0.0101721	0.223561	0.173631	-0.0086657
B9D1	-0.116749	-0.188648	-0.0158414	-0.00842997
B9D2	-0.191403	-0.0585114	-0.130569	0.00738293
BAALC	-0.0957895	-0.135794	-0.0231212	0.144499
BAAT	0.0374442	-0.386363	-0.137748	0.103592
BACE1	0.0131328	-0.353765	0.0558251	-0.16618
BACE2	-0.192478	0.193416	-0.0829229	0.0518662
BACH1	0.102629	0.216193	0.0939817	-0.0477826
BACH2	0.161102	0.229795	0.0744434	0.0889666
BAD	-0.191647	-0.22917	0.0131087	0.00295227
BAG1	-0.0467271	-0.370865	-0.00822812	-0.0289575
BAG2	-0.0539286	0.16802	0.0637197	0.0940413
BAG3	-0.15218	-0.152493	-0.0944764	-0.0718853
BAG4	0.119358	0.0537332	-0.105429	0.0671748
BAG5	0.174479	0.177606	-0.051809	0.0972925
BAGE	0.119922	0.0580034	-0.0413532	-0.0199666
BAHCC1	0.210731	0.189605	0.132955	0.0344127
BAHD1	0.12486	0.0138168	-0.0110635	0.11924
BAIAP2L1	-0.178866	-0.0826957	-0.0748038	0.00896409
BAIAP2L2	-0.0885782	-0.19708	-0.0516604	-0.0490852
BAIAP2	-0.00903859	-0.205288	-0.224927	0.0725227
BAIAP3	-0.0591075	-0.263174	-0.174327	-0.091739
BAK1	-0.037151	0.238677	0.118429	0.0851363
BAMBI	-0.0286401	-0.156529	0.160959	0.0116175
BANF1	-0.117726	0.155405	0.211802	0.0234045
BANF2	-0.17117	-0.00771283	-0.0529614	-0.0304985
BANK1	0.0120482	-0.0407567	-0.116275	0.00267598
BANP	0.0815036	0.172476	0.0603437	0.0219261
BAP1	-0.131885	-0.192331	-0.127733	-0.0175595
BARD1	0.144725	0.417036	0.0469648	0.1584
BARHL1	0.0808304	0.285096	0.0670989	0.108666
BARHL2	0.0126313	0.0907936	-0.181682	0.0401202
BARX1	-0.154418	0.240228	0.0427965	0.127462
BARX2	-0.179701	-0.310928	-0.0264103	-0.116786
BASP1	-0.0703837	-0.182364	-0.0827901	-0.00967804
BATF2	-0.0553162	0.0296954	0.0868646	0.0284383
BATF3	0.0922131	0.0304771	-0.212155	-0.0652123
BATF	-0.0903077	-0.00945876	-0.0092918	0.00411763
BAX	-0.0996199	0.0992486	0.132111	0.0523404
BAZ1A	0.100753	0.428566	0.235682	0.175255
BAZ1B	0.139575	0.322985	0.0687536	-0.0361948
BAZ2A	0.245635	0.322321	0.0628141	0.0546418
BAZ2B	0.196025	0.32151	0.124606	-0.0571497
BBC3	-0.125182	-0.00933173	0.112742	0.137586
BBOX1	-0.0401216	-0.019582	-0.000428317	-0.223884
BBS10	0.231095	0.244521	0.149306	0.0211315
BBS12	0.187446	0.130908	-0.123011	0.089713
BBS1	-0.0147647	0.0996003	-0.0657838	0.0173111
BBS2	-0.00403561	-0.0668855	-0.00753111	-0.0224391
BBS4	-0.123697	0.148614	-0.0734904	-0.0157836
BBS5	-0.0850409	-0.203569	-0.0461271	-0.0693378
BBS7	0.092516	0.0401997	-0.0805948	0.0877347
BBS9	0.104369	0.135911	0.0725484	-0.0595376
BBX	0.0326171	0.0694164	-0.0291572	-0.0749724
BCAM	-0.0269887	0.232443	0.0492849	0.135178
BCAN	0.0303794	0.105502	0.118287	0.0262482
BCAP29	0.0604853	0.0817284	-0.110231	-0.168751
BCAP31	-0.223795	-0.189556	-0.0967523	0.053099
BCAR1	0.0500005	-0.0644818	0.0963682	0.0245656
BCAR3	-0.172232	-0.0572802	-0.089964	-0.0995461
BCAS1	-0.00518864	-0.507206	0.147464	-0.163514
BCAS2	-0.179433	-0.257057	-0.100715	0.13542
BCAS3	0.114521	-0.260565	-0.0782461	0.0772801
BCAS4	0.0309755	-0.0715465	-0.0475258	-0.0107147
BCAT1	0.197569	0.148751	-0.161112	-0.0342806
BCAT2	-0.182218	-0.0121557	0.116349	0.0431708
BCCIP	-0.0877476	0.00349818	0.119047	0.0586709
BCDIN3D	0.045916	0.334467	0.114778	0.0217422
BCHE	0.137748	0.172339	0.0196109	-0.00955184
BCKDHA	-0.0543292	-0.308289	-0.0461982	0.049407
BCKDHB	0.0401313	-0.00792464	0.0382577	-0.0345249
BCKDK	-0.149826	-0.155845	0.0840482	0.0965055
BCL10	-0.0183996	0.127117	-0.00914165	0.00486156
BCL11A	-0.138403	-0.173482	-0.147393	-0.0153203
BCL11B	-0.0640811	-0.0929265	-0.0420731	-0.0986031
BCL2A1	-0.202582	-0.047157	-0.0861471	0.0258973
BCL2L10	-0.0476885	-0.271522	-0.0158315	0.074395
BCL2L11	-0.00394766	0.288492	0.0207204	-0.0574417
BCL2L12	-0.0687714	0.268461	-0.0107474	0.0954151
BCL2L13	0.0513783	-0.0504793	-0.0193422	0.0719655
BCL2L14	-0.170237	-0.0706608	0.069048	-0.134683
BCL2L15	0.00958579	-0.151858	0.0461745	0.0285843
BCL2L1	-0.00409424	-0.157389	-0.141967	0.11394
BCL2L2	0.00654687	-0.455506	-0.150872	-0.112754
BCL2	-0.0374344	-0.0190445	-0.0241533	-0.0387802
BCL3	-0.0640421	0.245713	0.0431052	0.0540225
BCL6B	0.0188589	0.263047	0.114705	0.102145
BCL6	-0.042154	-0.0242332	0.02189	0.129146
BCL7A	0.171606	0.02394	0.0960506	0.0804163
BCL7B	-0.0844448	-0.190915	-0.0699674	-0.0652646
BCL7C	0.00989847	0.00335161	0.143551	-0.0105205
BCL9L	0.0962781	0.392978	0.142408	0.0242929
BCL9	0.286958	0.314553	0.0391792	0.155033
BCLAF1	0.0552868	0.389607	-0.0206335	0.0296656
BCO2	-0.0884414	-0.209685	-0.0290876	-0.152864
BCORL1	0.0750447	0.227733	0.0761725	0.0339002
BCOR	-0.0409619	0.106294	-0.0338703	0.0486773
BCR	-0.253501	-0.0928776	0.0732012	-0.0394685
BCS1L	0.0333988	0.00357635	0.189596	0.0987145
BDH1	-0.0592834	-0.238765	-0.142355	-0.0622524
BDH2	-0.179091	-0.142096	-0.0918353	0.0189901
BDKRB1	-0.107641	-0.254404	-0.0753958	0.0794708
BDKRB2	0.0273796	-0.0424472	-0.0972882	0.0661165
BDNF	0.154516	0.166027	-0.133275	0.107258
BDP1	0.206764	0.336548	0.0117289	0.0154244
BECN1	0.106929	-0.141657	-0.0910072	-0.0754984
BEGAIN	0.0147256	-0.319438	-0.103656	-0.0302944
BEND2	0.0195485	-0.0513966	-0.0608034	0.0301076
BEND3	0.0752108	0.405818	0.1624	-0.0351221
BEND4	-0.0548669	-0.2861	0.0462883	0.0252791
BEND5	-0.0499907	-0.184153	-0.0384901	0.0616957
BEND6	0.12143	-0.0362618	-0.0411216	-0.0731032
BEND7	0.119612	0.257057	0.141368	0.107217
BEST1	-0.0183117	-0.515209	0.119276	-0.0199659
BEST2	0.0264738	-0.0661572	0.00683706	-0.0626496
BEST3	0.252445	0.209842	0.0731648	-0.0797325
BEST4	-0.0954475	-0.0581401	0.0556702	0.0940219
BET1L	-0.190367	-0.125954	0.237256	-0.195194
BET1	-0.0700222	0.0329689	0.155013	-0.126354
BEX1	0.115958	-0.168469	0.0477013	-0.173793
BEX2	0.0411671	-0.370387	-0.0433533	-0.0699941
BEX4	0.0516323	-0.388708	-0.173028	-0.100944
BEX5	0.0601921	-0.358768	-0.15467	0.00873467
BFAR	-0.0485348	0.359286	0.0161907	0.190704
BFSP1	-0.00944899	-0.161532	-0.164242	0.0276828
BFSP2	0.0516783	-0.13018	0.105578	-0.0280503
BGLAP	-0.00738721	0.0322653	0.118178	0.0538134
BGN	-0.123325	0.0855881	-0.00369522	0.0784367
BHLHA15	-0.156629	-0.299309	-0.133211	-0.0252739
BHLHB9	0.225369	-0.085891	-0.0984592	-0.0725213
BHLHE22	-0.213449	-0.16677	-0.189169	-0.0916597
BHLHE23	-0.298291	0.101575	0.114483	0.0281467
BHLHE40	-0.113896	-0.120521	-0.138895	-0.0991152
BHLHE41	0.0148428	-0.251527	-0.0497496	-0.201295
BHMT2	0.0145497	-0.195497	-0.0545939	-0.0111745
BHMT	-0.0344411	-0.200466	-0.219824	0.0826673
BICC1	0.00306825	0.136488	-0.00141139	0.111256
BICD1	0.331105	0.363312	-0.088943	0.118545
BICD2	0.14322	-0.0202367	0.00762436	0.143399
BID	-0.0354508	-0.0180185	0.145237	-0.148613
BIK	0.0881384	0.0818065	-0.0688679	-0.114042
BIN1	-0.0657814	-0.452887	-0.0248456	-0.104894
BIN2	-0.0119016	-0.0900536	-0.0299	-0.167975
BIN3	-0.175134	0.0693089	0.0205561	0.163696
BIRC2	0.110828	0.271744	0.0690413	0.0674943
BIRC3	-0.0816209	-0.13468	-0.125902	-0.154806
BIRC5	-0.00604853	0.330285	0.106316	0.0407035
BIRC6	0.158464	0.344043	0.00695581	-0.0382344
BIRC7	-0.106333	-0.23603	0.126611	-0.0358518
BIRC8	-0.0316642	0.125447	NaN	0.136566
BIVM	0.184094	0.355583	0.11814	-0.0251777
BLCAP	-0.0779077	-0.231671	-0.0127168	0.0150809
BLID	-0.0745335	0.00184893	0.0689945	-0.0624789
BLK	-0.110136	-0.0190748	0.11386	-0.0427792
BLMH	0.0456033	0.302788	0.13611	0.0887326
BLM	0.0785722	0.185824	0.136042	-0.117593
BLNK	0.112528	-0.0531762	-0.0214396	-0.105467
BLOC1S1	-0.0748395	-0.330988	0.109428	-0.0323199
BLOC1S2	-0.0781716	-0.436588	-0.0323735	-0.126487
BLOC1S3	-0.113026	-0.00493458	0.000843991	-0.034954
BLVRA	-0.233919	0.0569578	0.0988702	-0.00864587
BLVRB	-0.213662	-0.251927	-0.0920914	-0.0563014
BLZF1	0.0827935	0.117912	-0.0123517	0.045181
BMF	-0.0106606	0.22618	0.0595535	0.114007
BMI1	0.192722	-0.0647945	0.110534	-0.0129629
BMP10	-0.112609	-0.00595418	0.0800924	0.047858
BMP15	-0.101233	-0.127713	-0.0685379	-0.0441659
BMP1	0.00986916	0.315755	0.221118	0.0427237
BMP2K	0.000752401	0.0527951	-0.0908728	-0.0305743
BMP2	-0.109206	0.091148	0.0954168	0.0018232
BMP3	-0.115157	-0.162062	-0.123427	0.0143161
BMP4	0.0135725	0.0500982	0.121299	0.0311205
BMP5	0.168329	0.104279	-0.203101	0.0534346
BMP6	-0.111668	-0.0700613	0.0418139	0.185815
BMP7	-0.228251	0.0261777	0.187394	-0.0941184
BMP8A	0.112118	-0.161639	0.0658281	-0.0898523
BMP8B	0.207917	0.0585114	-0.134146	-0.0259529
BMPER	0.113798	0.141803	0.0350462	0.0207606
BMPR1A	0.12785	0.221323	0.0561807	-0.0120719
BMPR1B	-0.0294511	0.0378155	-0.061752	-0.155753
BMPR2	0.138031	0.158239	-0.108075	-0.0195404
BMS1	0.0632213	0.110202	-0.00879552	0.20643
BMX	-0.0542611	0.00767062	-0.1479	0.133871
BNC1	-0.128931	0.016889	0.00144041	-0.0161554
BNC2	-0.0806047	0.0775951	-0.000809219	-0.212188
BNIP1	-0.0875522	0.0373856	0.0696814	0.0232215
BNIP2	-0.00916562	0.179541	0.0879109	0.0472499
BNIP3L	-0.0925747	-0.167053	0.0193865	0.0611652
BNIP3	-0.202386	-0.261073	-0.160346	0.0316163
BNIPL	-0.155933	0.0501471	0.230877	0.173865
BOC	-0.142702	0.0928287	0.0724552	-0.0882941
BOD1	-0.0401313	0.215275	0.0803008	0.0271983
BOK	-0.113759	-0.452281	-0.0273775	-0.200651
BOLA1	-0.257351	-0.211522	0.170649	0.040877
BOLA2	-0.0807512	-0.0981249	0.0291667	0.0776411
BOLA3	-0.13212	-0.254751	-0.146075	0.101939
BOLL	0.131434	0.0178827	0.00585728	-0.0112985
BOP1	0.0303697	0.194217	0.181695	0.0448953
BPGM	0.0160349	0.149005	-0.0757205	-0.0239873
BPHL	0.00337115	0.308866	0.0705317	0.0983269
BPI	-0.0572089	-0.119134	-0.0507647	0.0126122
BPNT1	-0.087816	0.0889495	0.0376255	0.166002
BPTF	0.260937	0.388943	0.0733892	-0.0278785
BPY2	0.182327	0.142304	NaN	NaN
BRAF	0.115117	0.164053	-0.12483	0.0187746
BRAP	0.111619	0.151643	0.058896	0.00789135
BRCA1	0.0678236	0.344942	0.132054	0.127255
BRCA2	0.0550621	0.443751	0.105651	-0.00292162
BRCC3	0.120208	0.125895	-0.0316765	0.0490704
BRD1	0.0961901	0.259041	0.17518	-0.0451269
BRD2	0.134778	0.34672	0.0544453	0.0202165
BRD3	0.0888615	0.239674	0.108824	0.0118046
BRD4	0.130234	0.360742	0.0308325	0.133918
BRD7	-0.0469811	0.0713511	0.157641	-0.120478
BRD8	0.168684	0.370563	0.117952	0.0522385
BRD9	-0.120922	-0.131846	0.0701239	0.0151729
BRDT	-0.245534	-0.0993651	-0.036997	0.0136867
BRE	0.111912	-0.15305	-0.0668033	0.141289
BRF1	0.081103	0.00812984	0.123891	-0.0798623
BRF2	0.0549644	-0.276034	-0.118587	0.156312
BRI3BP	0.0419488	-0.0633483	-0.0189835	-0.0735156
BRI3	-0.180899	-0.127605	0.0311455	-0.0739871
BRIP1	0.0532446	0.437497	0.109964	0.0559142
BRIX1	-0.0201389	0.266028	0.107486	0.222871
BRMS1L	0.0987014	-0.0867998	0.0355756	0.0277333
BRMS1	-0.193377	-0.0819238	0.133494	0.0817707
BRPF1	0.00219858	0.356413	0.119989	0.0660421
BRPF3	0.127263	0.204028	0.0419909	0.0230034
BRS3	0.103247	-0.140421	-0.0863328	-0.115793
BRSK1	0.0953302	-0.329962	-0.139951	-0.0179746
BRSK2	0.0129081	-0.248888	0.0268275	-0.074761
BRWD1	0.0216438	-0.134523	-0.0847215	-0.0404348
BRWD3	0.10475	0.373856	0.0400295	0.0173039
BSCL2	-0.0736181	-0.455193	-0.151198	0.0539517
BSDC1	-0.112987	-0.150314	-0.156148	0.0456367
BSG	-0.113837	0.0178231	-0.115194	0.23149
BSND	0.0586185	-0.144514	-0.0895058	0.010966
BSN	0.0146376	-0.145927	-0.120825	-0.0171322
BSPH1	-0.101168	-0.0850581	-0.0774238	-0.0772842
BSPRY	-0.10218	-0.526456	-0.122922	-0.210135
BST1	0.0114326	0.113251	-0.0433169	0.0349576
BST2	0.00572607	-0.030057	-0.0960664	-0.0584356
BSX	0.0218546	-0.0154052	0.0192995	-0.0142719
BTAF1	0.143181	0.236772	0.0587206	0.0217756
BTBD10	0.0485641	-0.0970109	-0.0746015	-0.0204779
BTBD11	-0.177909	-0.0427501	-0.0823175	0.00087261
BTBD16	-0.0716456	-0.477735	-0.00272916	-0.173004
BTBD17	-0.170414	-0.176629	0.135187	-0.130633
BTBD18	0.117922	0.0427989	0.102096	-0.048271
BTBD19	0.000312686	0.148839	0.079942	-0.0167977
BTBD1	-0.0506845	-0.149786	-0.14183	0.0519185
BTBD2	-0.0224255	0.128602	0.0334672	0.111942
BTBD3	0.131221	-0.0700515	-0.166938	0.0314036
BTBD6	0.00380109	-0.0263731	-0.134247	0.0599131
BTBD7	0.282864	0.424139	0.0642808	-0.0547689
BTBD8	0.113925	-0.0654198	-0.0101558	-0.0329358
BTBD9	0.102444	-0.058316	-0.148389	0.0104267
BTC	-0.0180098	-0.195228	-0.00923348	-0.0877211
BTD	-0.0150773	-0.0735301	0.0682463	-0.0973713
BTF3L4	0.150832	0.0766668	-0.0454664	0.111954
BTF3	-0.0243114	0.249191	0.0806374	0.0389547
BTG1	0.0703935	0.314328	0.0627366	0.114505
BTG2	-0.0652635	0.014921	0.0630353	-2.25364e-06
BTG3	-0.163408	0.218265	0.0386497	0.177635
BTG4	-0.174712	-0.334216	-0.030161	-0.0776916
BTK	-0.0402877	-0.0611595	-0.00616081	-0.11225
BTLA	-0.0407086	-0.12621	-0.120932	0.0163516
BTN1A1	-0.0793779	0.203973	0.215878	0.033364
BTN2A1	0.137015	0.236176	-0.0199381	0.0848577
BTN2A2	0.143249	0.260761	-0.00997774	0.125076
BTN3A1	0.161776	0.290564	0.179631	0.0488477
BTN3A2	0.0551598	0.263956	0.0348628	0.00402726
BTN3A3	0.128905	0.298654	0.142906	0.00633093
BTNL2	0.103255	-0.282111	-0.0852843	-0.021919
BTNL3	-0.075246	0.0741583	0.0364369	0.0443735
BTNL8	-0.0591757	0.0671721	-0.130753	0.0398246
BTNL9	-0.0504402	-0.234397	-0.0154953	0.0151688
BTRC	0.131944	-0.180527	-0.111279	-0.124347
BUB1B	0.0345421	0.393858	0.142657	0.0384282
BUB1	0.0246045	0.385112	0.148124	0.0686482
BUB3	-0.0693186	-0.0815329	0.163677	0.0133758
BUD13	0.0231974	0.264748	0.148149	0.0251029
BUD31	-0.118098	0.0326171	-0.00964741	-0.00975602
BVES	-0.119896	0.032109	-0.146941	-0.0759193
BYSL	0.0898289	0.299036	0.102248	0.11094
BZW1	0.0225818	0.379474	-0.00262206	0.00248441
BZW2	0.105444	0.155317	0.0762057	0.110284
C10orf105	-0.164971	-0.176267	0.00028133	-0.151424
C10orf107	-0.101897	-0.259295	-0.127643	-0.232576
C10orf10	0.0658107	-0.0703837	-0.187954	0.176968
C10orf113	-0.0585336	0.0697818	-0.0305437	-0.00475199
C10orf11	-0.139145	-0.19711	-0.0233299	-0.0641873
C10orf120	-0.00514075	-0.0839916	0.0237841	-0.00648237
C10orf128	-0.00162206	-0.298752	-0.0219785	-0.145041
C10orf12	0.0446067	0.0223668	-0.148881	-0.0400634
C10orf131	0.0386675	-0.128168	-0.142144	-0.00967974
C10orf2	0.0227577	0.196396	0.167693	0.0490861
C10orf35	-0.138413	-0.53099	-0.135381	-0.146701
C10orf53	0.0889789	-0.13507	0.0866409	-0.077342
C10orf54	-0.0734422	-0.251204	-0.0601936	-0.0754767
C10orf62	-0.00717597	-0.290716	0.0297076	-0.0156731
C10orf67	-0.0962074	-0.326597	-0.149688	-0.0767695
C10orf71	-0.0655664	0.142611	-0.0539155	-0.0203721
C10orf76	0.118352	-0.19666	0.00913533	-0.06919
C10orf82	-0.0342876	-0.343912	-0.179289	-0.0241873
C10orf88	0.0218978	-0.330558	0.0188744	-0.0659204
C10orf90	-0.00941967	-0.423025	-0.0792624	-0.154724
C10orf99	0.165949	-0.115488	-0.0143537	-0.0496557
C11orf16	-0.173296	0.0144275	0.0778529	0.116618
C11orf1	-0.217307	-0.369879	0.153638	0.0616056
C11orf21	-0.0444503	-0.0625861	-0.0264198	0.0207548
C11orf24	0.0302524	0.0652342	0.141716	0.149087
C11orf31	-0.130996	-0.05515	0.0696276	0.00984909
C11orf40	NaN	NaN	NaN	-0.0333011
C11orf42	0.0900685	0.174497	0.0341336	-0.030834
C11orf45	0.0743216	-0.17231	-0.0328129	-0.173727
C11orf49	-0.243514	-0.141403	0.0237724	0.016384
C11orf52	-0.062205	-0.462971	0.0155775	-0.0275882
C11orf53	-0.121608	-0.0779835	-0.113995	-0.0970266
C11orf54	0.0144617	0.154076	0.172751	-0.141201
C11orf57	0.131729	0.220669	0.203565	0.0487436
C11orf58	-0.0483882	-0.0312295	0.084663	-0.0352506
C11orf63	-0.108746	0.0630747	-0.102175	-0.0502724
C11orf65	-0.175397	-0.152708	0.0654836	-0.0710177
C11orf68	-0.0102698	-0.144608	0.0596357	0.0239882
C11orf70	-0.188814	0.00864773	0.0545781	-0.241555
C11orf71	-0.119602	-0.228046	0.251316	0.0557204
C11orf74	-0.147246	-0.246446	0.0494699	0.0198086
C11orf80	-0.0279756	0.16075	-0.00477629	0.155057
C11orf84	0.0179013	0.235062	0.109006	0.161428
C11orf86	-0.243758	-0.360929	0.0829098	-0.0204142
C11orf87	0.0381575	-0.075758	-0.158768	0.0136661
C11orf88	-0.0417379	-0.175209	0.158167	-0.0300212
C11orf94	-0.0502323	0.092824	0.163888	-0.00110686
C11orf95	0.0154291	0.124459	0.0781592	0.0701762
C12orf10	-0.0720742	-0.202074	0.0165337	0.0852805
C12orf29	0.076315	-0.0337506	-0.0520508	-0.081365
C12orf40	-0.0719636	-0.272188	-0.0545793	0.0222593
C12orf42	-0.113994	-0.151296	0.104536	-0.0778068
C12orf43	0.115557	0.0271646	-0.160037	9.82588e-05
C12orf45	-0.0240671	-0.10947	0.0778368	0.0596034
C12orf49	0.197295	0.185355	-0.113111	-0.0778408
C12orf4	0.112938	0.191384	-0.00102417	0.0335026
C12orf50	-0.240072	-0.0811594	0.188682	-0.095272
C12orf54	-0.0481233	-0.335118	-0.116042	-0.0533773
C12orf56	-0.0583674	-0.184548	0.0650084	-0.174279
C12orf57	-0.146953	-0.154887	0.0322771	0.0816256
C12orf60	-0.0867118	-0.0621073	0.0678385	0.0409045
C12orf65	-0.07097	0.12184	0.156407	0.141607
C12orf66	0.154428	-0.179873	-0.0520066	0.0110798
C12orf71	0.0746951	-0.242397	0.0449803	0.0207823
C12orf73	-0.0183801	-0.297765	0.0214822	0.0590927
C12orf74	0.147789	0.267456	-0.0542025	0.0915348
C12orf75	-0.145165	-0.109206	0.0289754	-0.231701
C12orf76	0.0214581	-0.297326	-0.0587	-0.0287979
C14orf105	-0.037672	0.00798732	0.11186	-0.190732
C14orf119	0.0794516	0.178847	-0.077546	0.0582747
C14orf159	-0.026979	-0.236322	0.0134043	-0.0769497
C14orf166	0.0271646	0.0971282	-0.0383384	0.143276
C14orf169	-0.117072	-0.0872102	-0.138911	-0.0953313
C14orf177	0.160092	0.0978338	-0.0220129	0.00730535
C14orf178	0.0923211	-0.0311027	-0.000673296	-0.0804627
C14orf180	0.0429461	-0.0863808	-0.0514838	0.0689919
C14orf1	0.159705	0.0504988	0.0256311	-0.120386
C14orf28	0.188775	-0.222427	0.163017	-0.032932
C14orf2	-0.0521795	-0.337897	-0.140624	0.0279713
C14orf37	0.0864284	0.19112	-0.0871333	0.0916714
C14orf39	-0.0955725	0.0370192	0.0323786	-0.0245727
C14orf79	0.0695727	0.0917734	0.00461508	-0.0748421
C14orf80	0.068918	-0.0410108	0.11095	0.00254076
C14orf93	-0.0387047	0.0287378	0.127128	0.177831
C15orf39	-0.157438	0.305201	0.0862546	-0.0125127
C15orf40	-0.0683806	0.0205591	0.00744577	-0.110058
C15orf41	0.237036	0.0287671	0.0961248	0.175929
C15orf48	-0.0912475	0.150014	0.0480133	0.0800044
C15orf52	0.138598	-0.0601335	0.0724078	-0.113893
C15orf53	0.0639135	0.068705	0.185552	-0.0163187
C15orf57	-0.06413	-0.397747	-0.00376161	0.0987541
C15orf59	-0.108072	-0.183176	-0.0421853	-0.196054
C15orf61	-0.0717224	-0.140494	-0.0356199	0.0130508
C15orf62	0.191638	0.170258	0.134922	-0.100511
C16orf45	0.0632115	-0.170639	-0.0770734	0.110867
C16orf46	-0.132686	-0.344141	-0.0977259	-0.16178
C16orf52	-0.00532544	-0.214356	-0.060358	-0.036129
C16orf54	-0.0728559	-0.0427794	-0.0222077	-0.0317047
C16orf58	-0.0441278	-0.046942	0.116232	0.141263
C16orf59	0.00685956	0.258787	0.152247	0.0375056
C16orf62	0.0225623	-0.173805	0.097051	0.0182225
C16orf70	0.0779077	-0.308201	-0.0984719	-0.0961359
C16orf71	-0.103421	-0.010006	0.139756	-0.0426083
C16orf72	0.0279854	0.22273	0.00705538	-0.0278744
C16orf74	-0.178016	-0.0449291	-0.119094	-0.15448
C16orf78	-0.0410621	0.0374938	0.148443	0.107293
C16orf86	-0.0489549	-0.293945	-0.0262838	-0.0156998
C16orf87	-0.0100744	0.307928	0.0772567	0.231772
C16orf89	-0.0995666	-0.346023	-0.0688588	-0.0826122
C16orf90	-0.0711669	-0.118989	-0.0749312	-0.0919236
C16orf91	-0.176726	-0.0974213	0.0974335	0.162567
C16orf92	-0.10562	-0.181285	0.116483	-0.0420655
C17orf105	-0.0824695	-0.0977331	-0.021454	0.200231
C17orf107	-0.174821	-0.311992	-0.108593	-0.0681384
C17orf47	0.108462	-0.108785	0.126008	-0.076653
C17orf49	-0.0383138	-0.0776732	0.0277458	0.0917241
C17orf50	-0.149418	-0.150679	-0.0371404	-0.08405
C17orf51	-0.0646577	0.0146279	-0.0784611	-0.0215155
C17orf53	0.0488963	0.36428	0.124301	0.0133082
C17orf58	-0.125514	0.133898	0.108213	0.15039
C17orf62	-0.0372488	0.0910503	0.0641054	0.0558218
C17orf64	-0.167578	-0.319833	-0.149646	-0.221112
C17orf67	-0.150099	-0.209685	-0.0349245	-0.0930808
C17orf74	-0.0458504	-0.166659	0.16778	0.0817807
C17orf75	0.166574	0.0416948	0.0138263	0.0280578
C17orf78	-0.0994651	0.0415627	0.135694	-0.0173043
C17orf80	0.140875	0.351625	0.0530592	0.0795139
C17orf96	-0.0456815	0.0182824	0.0271436	0.0362507
C17orf97	-0.17912	-0.124146	0.0533168	-0.0240238
C17orf98	-0.158469	-0.128346	0.100637	0.0450529
C17orf99	-0.0320543	-0.126001	-0.0810032	-0.0688679
C18orf21	-0.0251028	0.0779077	0.00322739	0.146045
C18orf25	-0.0996687	0.111355	0.0583381	0.155511
C18orf32	-0.224519	-0.469899	-0.0285297	-0.101878
C18orf54	0.0417729	0.296984	0.217931	0.0442575
C18orf8	-0.175104	-0.13596	-0.114226	0.0778899
C19orf12	-0.0212334	-0.181016	-0.116981	0.0799295
C19orf18	0.0219271	0.12441	0.073375	0.0437324
C19orf24	-0.106841	-0.0841908	0.127575	0.0696795
C19orf25	-0.1133	-0.0298127	0.11318	0.00103622
C19orf33	-0.241765	-0.245131	-0.170832	-0.0735883
C19orf35	-0.121411	-0.220552	0.0274186	-0.0260715
C19orf38	-0.107799	-0.197442	-0.00378215	-0.117068
C19orf43	-0.059469	0.0217708	0.122192	0.0265475
C19orf44	0.0425546	0.277851	-0.0710058	0.00174297
C19orf45	0.0193478	-0.24605	0.104843	0.061483
C19orf47	-0.054466	0.0443037	-0.0753285	0.0672113
C19orf48	-0.0844839	0.264865	0.171001	0.00693085
C19orf52	-0.126726	0.102473	0.0374296	0.159896
C19orf53	-0.0892719	-0.103343	0.0641069	0.188458
C19orf54	-0.0198556	0.0886856	0.105012	0.124279
C19orf57	-0.029627	0.222574	0.143082	0.18131
C19orf60	-0.0220542	-0.110603	0.0176179	-0.0253413
C19orf66	-0.102561	-0.0671494	-0.039764	-0.105791
C19orf70	-0.0469323	-0.180078	-0.00422627	0.06902
C19orf71	0.127801	0.312247	0.124052	-0.0472156
C19orf73	-0.0724748	-0.0610813	0.154411	-0.0850155
C1D	-0.19539	-0.133927	-0.0587917	-0.0812456
C1GALT1C1	0.0899071	0.0576027	0.0562961	-0.034492
C1GALT1	-0.157613	-0.0349427	-0.0377678	-0.262025
C1QA	-0.114033	-0.0181749	-0.0498681	-0.0126528
C1QBP	-0.179042	-0.0790412	0.0352975	0.0659258
C1QB	-0.100382	-0.00710384	-0.0324099	-0.0556433
C1QC	-0.107564	-0.0237055	0.000850313	-0.0831179
C1QL1	-0.0452809	0.0517496	0.0858847	0.155073
C1QL2	-0.0381966	-0.368061	-0.0476507	-0.0518184
C1QL3	-0.00775853	-0.245654	-0.13985	0.00965337
C1QL4	-0.0566939	0.202543	0.13103	-0.169894
C1QTNF1	-0.0495217	-0.0731686	0.0329646	-0.00936614
C1QTNF2	-0.119319	0.0531274	-0.0388425	0.0303755
C1QTNF3	-0.00145595	-0.203705	-0.0188633	-0.161504
C1QTNF4	-0.139741	-0.341483	-0.0642318	-0.0722932
C1QTNF6	0.0209891	0.37536	0.19475	0.0649725
C1QTNF7	-0.199855	-0.235287	-0.0665931	0.18621
C1QTNF8	-0.0927933	-0.153432	0.180596	-0.0902477
C1QTNF9B	0.0781129	0.0527658	-0.0375649	-0.000108941
C1QTNF9	0.128074	-0.0389001	-0.0469661	-0.15222
C1RL	0.0711068	0.080546	-0.107035	0.0640602
C1R	0.0736083	0.117775	-0.0895389	0.0752892
C1S	0.0347473	-0.0598599	-0.101909	0.0775884
C1orf100	-0.0669315	0.0594475	-0.0999485	0.0355116
C1orf101	-0.0991704	-0.206969	0.120558	-0.0416124
C1orf105	0.072809	-0.163464	0.211724	0.101019
C1orf106	0.162265	0.15392	0.137167	0.0554833
C1orf109	0.0182726	0.280519	0.0724646	0.00406422
C1orf111	0.190328	0.286171	0.0758033	0.0663581
C1orf112	0.0564399	0.388239	0.138356	-0.0526865
C1orf115	-0.0149699	-0.20178	-0.174339	0.0313946
C1orf116	-0.102649	-0.0508995	-0.0424161	0.0335394
C1orf122	-0.120599	-0.35658	-0.0752337	-0.086822
C1orf123	-0.162558	-0.0615992	-0.0550886	0.0417956
C1orf127	0.0498248	-0.0528442	-0.0102857	-0.0629022
C1orf131	-0.0427501	0.12313	0.226632	0.146654
C1orf141	-0.103401	-0.371879	-0.0928803	0.00638136
C1orf146	0.0315804	0.0865795	0.118183	-0.057418
C1orf158	-0.0728307	-0.0674195	0.0364355	-0.0852367
C1orf159	-0.101418	-0.140934	0.0174377	-0.015821
C1orf162	-0.113056	-0.0124879	0.00758485	0.0697196
C1orf168	-0.12036	-0.358986	0.0345812	-0.355156
C1orf174	0.148155	0.195448	0.00100678	-0.0200588
C1orf185	0.0499752	0.153135	0.00336906	0.00031659
C1orf186	-0.138588	0.00830733	-0.10056	0.058927
C1orf189	-0.0106763	-0.0388247	-0.0107476	0.0565563
C1orf194	-0.109245	-0.109733	-0.0176748	-0.0305391
C1orf198	-0.194061	-0.279737	-0.0237582	0.0266525
C1orf204	0.0315129	-0.290046	-0.0340188	-0.0146496
C1orf210	-0.13324	-0.2535	-0.022667	0.0631477
C1orf216	-0.0070159	-0.313116	-0.147098	0.0420931
C1orf21	0.00686933	-0.137396	-0.113141	0.0661214
C1orf220	0.134211	-0.0134357	0.135683	-0.00352289
C1orf226	0.151809	0.229727	0.141398	0.207118
C1orf228	-0.15436	-0.173238	0.00521252	-0.184004
C1orf27	-0.0185364	0.128876	0.136399	-0.00104614
C1orf35	-0.035187	0.0245752	0.185368	0.0624268
C1orf43	-0.0837608	-0.434693	-0.0926683	0.177189
C1orf50	-0.014022	-0.163564	-0.0436884	-0.136857
C1orf52	-0.111375	-0.183899	-0.203674	-0.00657568
C1orf53	-0.124508	0.201468	0.0350477	0.00783907
C1orf54	-0.161815	-0.0206373	0.0375718	0.044683
C1orf56	-0.00197383	0.0743412	0.238138	0.0879578
C1orf61	0.121938	0.178436	0.0724488	-0.170451
C1orf64	-0.0895358	-0.164326	-0.163222	-0.0406836
C1orf68	-0.0893407	0.156659	-0.021992	0.0484271
C1orf74	0.116016	-0.00526681	-0.0373379	0.211353
C1orf87	-0.0875761	-0.220485	-0.121948	0.075223
C1orf94	-0.00632213	-0.120414	0.23357	-0.0741588
C20orf141	0.0382788	0.115616	-0.0713003	-0.0300761
C20orf144	-0.105806	0.150531	0.162766	0.0162395
C20orf173	0.00328923	0.156215	0.128972	0.00230851
C20orf194	0.00389881	-0.330363	-0.0794789	-0.145294
C20orf196	0.0524531	0.0302524	0.131113	-0.0200504
C20orf202	-0.00338092	0.176336	-0.0487981	-0.0316574
C20orf203	0.0701199	-0.0501666	0.0395206	-0.105634
C20orf24	-0.204487	0.0926235	0.0670593	0.0729535
C20orf27	-0.0974115	-0.0158786	0.124152	0.0548744
C20orf85	-0.069581	-0.075692	0.0686706	0.0764737
C20orf96	-0.15348	0.0169144	0.112421	-0.0467541
C21orf2	-0.16246	-0.223786	0.105719	-0.0922195
C21orf33	-0.160369	-0.23174	0.0996178	0.0164858
C21orf58	-0.0903272	0.325155	0.226766	-0.0139253
C21orf59	-0.0400629	0.0173345	0.23053	0.0804027
C21orf62	0.0756505	0.163867	0.110414	-0.185055
C21orf91	-0.127889	-0.235746	0.00265051	-0.175108
C22orf15	-0.0627632	-0.0802545	-0.0128657	0.0584612
C22orf23	0.0540166	-0.00256012	0.268484	-0.106329
C22orf29	0.137836	0.15562	-0.0922731	0.0762682
C22orf31	-0.0374891	-0.374954	-0.095632	-0.0397757
C22orf39	0.171753	-0.0320601	0.0857978	-0.0689412
C22orf42	0.000276695	-0.211057	-0.0994852	0.0151168
C22orf46	0.0605341	-0.176404	0.102412	-0.248862
C2CD2L	-0.104613	-0.410655	-0.110164	0.0403294
C2CD2	0.0284935	-0.202797	-0.119674	0.00733065
C2CD3	0.0964539	0.321236	0.143828	0.136989
C2CD4A	-0.0476674	0.0918659	0.0182323	0.0765927
C2CD4B	-0.105024	0.00265785	0.00956076	0.0641535
C2CD4C	-0.0800575	-0.163799	-0.156831	0.096464
C2CD4D	-0.116779	-0.430297	0.073538	-0.113102
C2orf15	-0.0558829	-0.303374	-0.0633356	0.00506123
C2orf16	0.0268422	0.107418	-0.079509	0.0321874
C2orf40	0.0915291	-0.120296	0.003632	-0.152686
C2orf42	0.0380109	0.0620096	0.0302145	-0.107345
C2orf47	-0.0390956	0.015136	0.0306192	-0.0237318
C2orf49	0.173678	0.305065	-0.0174156	0.00531995
C2orf50	-0.0727386	-0.0893892	-0.113662	0.0271345
C2orf54	-0.127545	-0.241277	-0.231314	0.0600003
C2orf57	0.0104866	-0.0726849	0.0542411	0.0694698
C2orf61	0.130261	-0.00283601	0.031312	0.0286297
C2orf66	0.162556	0.213614	0.163698	0.0361611
C2orf68	0.10645	0.352202	0.206579	0.0662756
C2orf69	-0.0513489	-0.155317	-0.122445	0.0366046
C2orf70	-0.120087	-0.0434557	-0.0296714	-0.014507
C2orf71	-0.027556	-0.283632	0.026935	-0.109929
C2orf72	0.0152044	0.0768036	0.00211946	-0.0118762
C2orf73	-0.03292	-0.0709896	-0.0493403	-0.10164
C2orf74	-0.140377	-0.452125	0.0630401	0.0640647
C2orf76	-0.238101	-0.226141	0.10144	-0.0394054
C2orf78	0.12382	0.0769687	-0.014269	0.00792035
C2orf80	0.144197	-0.154066	-0.00739677	-0.0752392
C2orf81	-0.0609641	-0.0813082	0.181521	0.0916939
C2orf82	-0.121479	-0.314308	0.0398667	-0.0749832
C2orf83	0.282111	0.151026	0.0222484	-0.000809869
C2orf88	-0.0729048	-0.166163	0.0346178	-0.156472
C2	-0.115821	0.0103284	-0.0970795	-0.0520618
C3AR1	-0.0669442	-0.122974	-0.0548499	-0.145063
C3orf14	-0.123394	-0.340261	-0.211198	-0.105227
C3orf18	-0.0816209	-0.29286	-0.0275182	-0.0229998
C3orf20	0.0821874	-0.071772	0.120764	-0.00674101
C3orf22	0.122564	0.35884	0.157649	-0.0710692
C3orf30	-0.0369769	0.149811	0.0733994	0.0706051
C3orf33	0.0587068	-0.272995	0.0787314	0.0255135
C3orf36	-0.0220465	0.0974308	-0.0626868	0.121562
C3orf38	0.0868975	0.310546	0.0594587	-0.0212856
C3orf52	-0.228017	-0.181583	-0.0979986	-0.049407
C3orf58	0.0396623	-0.0949296	-0.140547	-0.194151
C3orf62	-0.172495	-0.111307	0.208651	0.0288322
C3orf67	-0.070941	-0.213439	-0.157933	-0.00530147
C3orf70	0.0724846	0.144012	-0.157422	-0.0759536
C3	0.0115889	0.013211	-0.0241754	-0.103027
C4A	0.0954279	0.0634949	-0.0782382	-0.0737784
C4BPA	-0.0847513	0.163236	0.00612422	-0.11541
C4BPB	-0.0382107	-0.0253155	-0.0447354	-0.00158632
C4orf17	-0.183936	0.0309775	0.0315671	0.0154749
C4orf19	-0.131201	-0.0688398	-0.114002	-0.18512
C4orf22	-0.0853719	-0.176121	-0.109302	-0.0259331
C4orf26	-0.0480984	-0.259305	0.0420788	0.0828412
C4orf32	-0.072211	-0.234515	-0.100139	-0.0828885
C4orf33	-0.105639	-0.110896	-0.0234405	-0.147219
C4orf36	0.0623711	0.290398	0.016344	-0.0373938
C4orf3	-0.0992193	-0.197618	-0.0965705	-0.137999
C4orf45	0.00630939	-0.0586651	-0.0429487	0.01279
C4orf46	0.089184	0.345118	0.141405	0.0282219
C4orf47	-0.14192	0.0802822	0.144251	-0.0326161
C4orf48	-0.0377276	-0.12696	0.0241059	0.00792606
C4orf50	-0.170817	-0.25492	-0.157497	-0.118227
C4orf51	-0.0510246	0.244796	0.0582703	0.0439661
C5AR1	-0.0902784	0.00505184	-0.0315438	-0.0775451
C5orf15	0.149835	0.232795	0.15803	-0.000261873
C5orf22	0.0081103	-0.0499321	-0.0821468	0.0591466
C5orf24	0.168264	0.342685	0.0661237	-0.0402081
C5orf30	-0.0306237	-0.100099	-0.0501353	-0.170973
C5orf34	0.0777514	0.377793	-0.0140665	0.108183
C5orf38	-0.131154	-0.0723337	0.0799954	-0.00455033
C5orf42	0.131436	0.390262	0.08218	-0.0240464
C5orf45	-0.094187	-0.181426	0.13057	-0.0968832
C5orf46	0.0101998	0.128272	0.0311164	0.0372663
C5orf47	-0.0679115	-0.188237	-0.00633625	-0.140801
C5orf49	-0.196983	-0.220629	-0.109218	-0.118826
C5orf51	0.0573388	0.14534	-0.0141281	0.0739672
C5orf52	0.005229	-0.0499982	-0.236967	-0.0303064
C5	-0.138715	0.112508	-0.00159947	0.0335144
C6orf106	-0.0777319	-0.246074	-0.239442	0.0796252
C6orf10	0.0840462	0.0729846	-0.0868826	-0.00164627
C6orf118	-0.0448705	0.134651	0.187314	0.0928997
C6orf120	0.130312	0.143953	-0.0613205	-0.00660092
C6orf132	9.77718e-06	-0.0518288	-0.133935	-0.111904
C6orf136	-0.0207448	-0.301342	-0.0644799	0.0772526
C6orf141	0.18346	0.113203	-0.00475596	0.0536099
C6orf15	0.0398388	-0.0140443	-0.00612471	0.0470836
C6orf163	0.0943726	0.33133	0.102237	-0.0339845
C6orf1	-0.0055795	-0.238531	-0.109931	0.0880732
C6orf201	0.190455	0.323132	0.137509	0.0347223
C6orf203	-0.0463851	-0.056821	0.0812697	-0.00578104
C6orf222	-0.0266069	-0.243087	-0.0588452	0.0109907
C6orf223	-0.0606469	-0.160924	-0.153979	-0.00207654
C6orf226	-0.0683024	-0.0324607	0.121302	0.112914
C6orf25	0.0828649	0.127146	-0.125979	0.0991796
C6orf47	-0.0218294	-0.00615601	0.106656	0.0340706
C6orf48	-0.0130449	0.284261	0.154058	0.0221434
C6orf52	-0.0418609	-0.0586287	0.1049	-0.0985757
C6orf58	-0.091875	-0.0220165	-0.0954806	-0.00774177
C6orf62	-0.065713	0.164737	0.0726527	-0.0408662
C6orf89	0.0886661	0.0896237	-0.0426816	-0.0596426
C6	-0.0381349	-0.251757	-0.12787	-0.039148
C7orf25	-0.073022	-0.220356	0.10749	0.0477745
C7orf26	-0.00857933	0.235765	0.108538	0.0027242
C7orf31	-0.0951543	-0.0470984	-0.0922068	-0.0364319
C7orf33	0.0551085	0.141303	-0.0638035	-0.0362905
C7orf34	-0.0129222	-0.0303521	0.0371839	-0.108738
C7orf43	0.0569773	-0.0680972	-0.0148267	-0.065384
C7orf49	0.0021888	0.229824	0.0479747	-0.0933301
C7orf50	-0.197491	-0.1877	0.0558188	-0.0590594
C7orf57	-0.0792464	0.00887247	0.100208	-0.0691373
C7orf61	-0.0783181	-0.140171	0.0464068	-0.0259552
C7orf72	0.120036	-0.0425527	0.0180028	0.0255588
C7	-0.00739698	-0.21891	-0.213294	0.0954485
C8A	-0.164336	0.0260878	0.0800176	-0.0849382
C8B	-0.108585	0.00314652	0.00458453	-0.058812
C8G	-0.162771	-0.308324	0.0156281	0.0150542
C8orf22	-0.140099	-0.0323807	-0.0529747	0.0474952
C8orf33	-0.0107974	0.0930144	0.184129	-0.160406
C8orf34	-0.183703	-0.192595	-0.209653	-0.0167599
C8orf37	0.0180967	0.109362	0.0433976	0.0652709
C8orf44	0.134387	-0.0166994	0.0810563	0.0134908
C8orf46	0.011286	-0.416058	-0.0626134	-0.0514006
C8orf48	0.0200608	-0.05387	-0.0839628	-0.049321
C8orf4	0.119212	0.300355	0.0289138	0.126525
C8orf58	-0.096493	0.282444	0.0948636	0.112144
C8orf59	-0.112264	0.00997665	0.123147	0.0246319
C8orf74	0.0854774	-0.0635922	NaN	NaN
C8orf76	-0.0593615	0.232121	0.00694633	0.0505875
C8orf86	-0.0515587	-0.227096	-0.0540928	0.100876
C9orf116	-0.181729	-0.143777	-0.0766498	-0.111363
C9orf129	0.0149601	0.16034	-0.102608	-0.00496117
C9orf131	-0.0175792	-0.0685871	-0.039595	-0.0651528
C9orf135	-0.125992	-0.238043	0.0572015	-0.0633291
C9orf142	-0.150764	-0.0828912	0.0891943	-0.0664924
C9orf152	0.0853237	0.2118	-0.0950011	0.080016
C9orf153	-0.102566	0.0132214	0.168414	-0.0556286
C9orf16	-0.0390467	-0.34118	-0.139571	0.14017
C9orf172	0.0905129	-0.242107	0.0230011	-0.0224188
C9orf24	-0.129755	-0.312637	-0.136127	-0.00821453
C9orf3	-0.157975	-0.220884	-0.0693684	-0.00249343
C9orf40	-0.194784	-0.223629	0.0581911	0.0718997
C9orf43	-0.204155	-0.283421	0.107323	-0.066194
C9orf47	-0.0092047	-0.0490331	-0.0665046	0.0304994
C9orf50	0.0796959	-0.0253667	0.242417	0.0321613
C9orf57	-0.0817299	-0.00213057	0.153748	-0.00873783
C9orf64	-0.0606416	0.0145985	-0.145209	-0.202862
C9orf66	-0.298137	-0.251546	-0.0246689	-0.140184
C9orf69	-0.00296075	-0.0485739	-0.079411	0.0598608
C9orf72	-0.0197774	-0.120834	-0.039146	0.0196342
C9orf78	-0.162235	-0.196787	0.0031294	0.115225
C9orf84	0.161356	-0.0273226	0.0933562	0.115021
C9orf85	0.177694	0.145174	0.0643551	-0.101344
C9	0.126539	-0.0116715	0.029058	-0.214069
CA10	0.10774	-0.36299	0.169136	-0.0665658
CA11	0.00860864	-0.401186	-0.130395	-0.0792624
CA12	-0.0877085	0.17698	0.0521378	0.134628
CA13	0.134778	0.15819	0.0283132	0.153665
CA14	-0.0428478	-0.152855	0.134741	0.118981
CA1	-0.180629	-0.0291571	-0.13509	-0.055336
CA2	-0.0784256	-0.103167	-0.0959889	-0.172003
CA3	0.0709993	0.240436	0.0791898	0.102256
CA4	-0.0248586	-0.265725	-0.0559547	-0.147175
CA5A	0.0505013	-0.0022964	0.0745022	0.141891
CA5B	-0.0770381	-0.116143	-0.0302272	-0.0910661
CA6	0.0379236	-0.042192	0.0327001	0.0369009
CA7	-0.0857249	-0.106675	-0.170381	0.0170411
CA8	0.0112762	-0.123589	0.160848	-0.0620423
CA9	-0.0192498	-0.0601729	-0.060693	0.0226708
CAB39L	-0.0679604	-0.292039	-0.163105	-0.0190586
CAB39	0.178954	-0.0903468	-0.18506	-0.0592361
CABIN1	0.0591466	0.0508213	0.10762	0.00277649
CABLES1	-0.0891254	-0.21291	-0.119979	-0.0254152
CABLES2	0.00430921	0.178749	0.0904492	0.0467811
CABP1	-0.120892	-0.298166	-0.132861	-0.112735
CABP2	-0.00825503	0.0726975	NaN	0.0376533
CABP4	0.111013	0.112206	0.0195683	0.0785987
CABP5	0.194109	-0.116702	-0.231656	0.0127737
CABP7	0.00714293	-0.216584	0.024599	-0.0477227
CABYR	0.0258552	-0.352397	-0.137235	0.0039592
CACHD1	-0.0241648	0.16159	-0.0967649	-0.13594
CACNA1A	0.133967	-0.274695	0.127397	0.0730946
CACNA1B	-0.143943	-0.244921	-0.148492	-0.00539071
CACNA1C	-0.0604364	-0.0824221	-0.0185789	0.0837562
CACNA1D	0.0752206	-0.0696313	0.0767447	-0.129616
CACNA1E	-0.0393887	-0.245488	-0.0694886	-0.0269472
CACNA1F	0.0439668	-0.330662	-0.110609	-0.0995569
CACNA1G	-0.113192	-0.0729536	-0.083122	0.079742
CACNA1H	-0.202591	0.0713413	-0.0382261	0.0335599
CACNA1I	-0.20779	-0.274607	-0.153696	-0.0497171
CACNA1S	-0.202831	-0.300889	-0.0848465	-0.0688549
CACNA2D1	0.0332539	-0.0355893	-0.147431	-0.110359
CACNA2D2	-0.124899	-0.199455	-0.0099082	-0.137898
CACNA2D3	-0.210106	-0.28302	-0.0246227	0.0189207
CACNA2D4	-0.0396818	0.0940111	0.026867	-0.0742534
CACNB1	0.0434438	-0.17997	-0.16412	0.0686369
CACNB2	-0.0246436	-0.223962	-0.158112	-0.00553224
CACNB3	-0.0845425	-0.0740871	-0.104939	0.041399
CACNB4	0.025865	-0.169525	-0.0452357	0.0105718
CACNG1	0.0537136	0.0834188	0.143161	-0.0276134
CACNG2	-0.13698	-0.252783	0.0715163	-0.190061
CACNG3	-0.0324658	-0.290736	-0.157129	-0.0462616
CACNG4	0.150891	0.089057	0.159656	0.0774698
CACNG5	0.104857	-0.201386	-0.0722323	0.137208
CACNG6	-0.0263391	-0.136982	0.108086	-0.0683985
CACNG7	0.1009	-0.118762	0.0757173	-0.0450616
CACNG8	0.110976	-0.192433	-0.103036	-0.00324424
CACYBP	-0.110212	-0.309471	-0.0762563	0.0219126
CADM1	0.088969	-0.0478508	0.123159	-0.0345776
CADM2	0.0709016	-0.238404	-0.0442637	-0.0957581
CADM3	-0.0371315	-0.321266	-0.173333	0.0753077
CADM4	0.000469029	-0.2052	0.0809694	-0.0924106
CADPS2	-0.107691	-0.0827544	-0.158985	-0.12472
CADPS	0.0930535	-0.095809	-0.119652	0.0137368
CAD	0.230518	0.35829	0.216166	-0.0441957
CAGE1	-0.179213	0.149607	-0.0432928	0.036863
CALB1	-0.068449	-0.204038	-0.188559	0.0369214
CALB2	-0.074605	-0.345352	-0.130782	-0.0345069
CALCA	-0.00301974	-0.0537109	-0.0262004	0.0841432
CALCB	-0.240635	-0.206396	-0.0207125	0.101092
CALCOCO1	0.194833	0.0286597	0.0809346	-0.0244592
CALCOCO2	-0.0416654	-0.119055	-0.0469442	0.0400233
CALCRL	0.0358807	0.122866	0.0314663	-0.0519099
[truncated: 15,123 more rows]
